# Supplementary material for: Does patient and public involvement impact public health decision-making? A 10 year retrospective analysis of public consultation in Brazil
Source: Health Res Policy Syst. 2023 Jul 12;21:72. doi: 10.1186/s12961-023-01018-1 (PMC10339481; doi:10.1186/s12961-023-01018-1)
Supplement: Supplementary file 1 — Additional file 1. Complete database with information on demands analyzed by Conitec and characteristics of participants in public consultations. [file 12961_2023_1018_MOESM1_ESM.xlsx]

## Sheet: Data
tec_type	icd	demander	recommendation	decision	year	time_proc	PC	count_pc	patient	inst_prof	companies	public_health_dep	others	female	male	yellow	white	indigenous	brown	black	_18	18_24	25_39	40_59	60_	ac	al	ap	am	ba	ce	df	es	go	ma	mt	ms	mg	pa	pb	pr	pe	pi	rj	rn	rs	ro	rr	sc
Medicine	Diseases of the circulatory system	private sector	maintained	no	2012	212	yes	48	2	12	2	5	27	0	0	0	0	0	0	0	0	0	0	0	0	0	0	0	0	1	4	2	3	0	0	0	0	3	0	3	0	0	0	3	0	14	0	0	0
Medicine	Neoplasms	private sector	maintained	no	2012	247	yes	22	3	4	13	1	3	0	0	0	0	0	0	0	0	0	0	0	0	0	0	0	0	0	0	0	0	0	0	0	0	2	0	0	1	0	0	1	0	0	0	0	0
Medicine	Diseases of the nervous system	private sector	maintained	no	2012	241	yes	117	21	26	10	6	54	0	0	0	0	0	0	0	0	0	0	0	0	0	0	0	0	2	2	3	1	7	0	0	2	8	0	0	6	0	1	18	0	5	1	1	3
Medicine	Diseases of the digestive system	private sector	maintained	no	2012	232	yes	6	0	1	2	0	3	0	0	0	0	0	0	0	0	0	0	0	0	0	0	0	0	0	0	0	0	0	0	0	0	0	0	0	1	0	0	0	0	0	0	0	0
Medicine	Endocrine, nutritional and metabolic diseases	government	maintained	yes	2012	125	yes	0	0	0	0	0	0	0	0	0	0	0	0	0	0	0	0	0	0	0	0	0	0	0	0	0	0	0	0	0	0	0	0	0	0	0	0	0	0	0	0	0	0
Medicine	Neoplasms	mix	maintained	yes	2012	97	yes	127	27	30	7	2	61	0	0	0	0	0	0	0	0	0	0	0	0	0	0	0	2	1	1	1	1	1	1	2	0	11	0	1	7	2	5	8	1	32	3	0	5
Medicine	Neoplasms	government	maintained	yes	2012	77	yes	110	28	29	6	2	23	NA	NA	NA	NA	NA	NA	NA	NA	NA	NA	NA	NA	0	2	0	0	2	7	3	0	1	0	0	0	10	1	2	10	1	2	8	1	38	1	0	8
Medicine	Diseases of the skin and subcutaneous tissue	private sector	maintained	no	2012	239	yes	65	7	20	2	1	35	0	0	0	0	0	0	0	0	0	0	0	0	0	0	0	0	6	0	5	0	0	0	0	0	6	2	1	2	2	0	10	1	6	0	0	2
Medicine	Diseases of the skin and subcutaneous tissue	government	maintained	yes	2012	125	yes	13	3	2	1	0	7	0	0	0	0	0	0	0	0	0	0	0	0	0	0	0	0	2	0	1	0	0	0	0	0	0	0	1	1	0	0	4	0	3	0	0	0
Medicine	Diseases of the respiratory system	private sector	maintained	no	2012	232	yes	18	0	6	1	2	9	0	0	0	0	0	0	0	0	0	0	0	0	0	0	0	0	0	0	0	0	1	3	1	0	0	0	0	1	3	0	1	0	1	0	0	0
Medicine	Diseases of the musculoskeletal system and connective tissue	mix	maintained	yes	2012	254	yes	218	14	43	15	12	104	0	0	0	0	0	0	0	0	0	0	0	0	0	3	0	3	13	7	5	2	0	3	0	2	7	3	2	11	15	0	31	2	7	0	0	8
Medicine	Diseases of the skin and subcutaneous tissue	mix	maintained	no	2012	101	yes	266	26	59	15	16	150	0	0	0	0	0	0	0	0	0	0	0	0	0	0	0	3	11	8	37	5	2	1	0	1	17	11	3	22	4	1	23	5	15	0	0	6
Medicine	Certain infectious and parasitic diseases	mix	maintained	yes	2012	251	yes	54	2	15	4	17	16	0	0	0	0	0	0	0	0	0	0	0	0	0	1	0	0	3	0	1	0	0	0	0	0	1	0	1	1	2	0	23	0	6	0	0	3
Medicine	Diseases of the genitourinary system	private sector	maintained	no	2012	239	yes	215	21	111	12	14	57	0	0	0	0	0	0	0	0	0	0	0	0	0	0	0	1	6	0	1	0	3	4	0	0	6	13	0	34	0	0	18	0	24	0	0	6
Medicine	Certain infectious and parasitic diseases	government	maintained	yes	2012	292	yes	262	44	65	32	32	89	0	0	0	0	0	0	0	0	0	0	0	0	0	6	0	0	2	3	6	2	1	0	2	0	17	0	3	19	8	0	46	5	23	0	1	8
Medicine	Endocrine, nutritional and metabolic diseases	private sector	maintained	yes	2012	224	yes	8	0	1	5	0	1	0	0	0	0	0	0	0	0	0	0	0	0	0	0	0	0	0	0	0	0	0	0	0	0	0	0	0	0	0	0	0	0	1	0	0	0
Medicine	Diseases of the eye and adnexa	private sector	maintained	no	2012	178	yes	102	1	43	26	6	26	0	0	0	0	0	0	0	0	0	0	0	0	0	1	0	0	3	4	0	1	2	0	0	0	5	1	1	4	7	4	27	0	3	0	0	2
Medicine	Diseases of the musculoskeletal system and connective tissue	government	maintained	yes	2012	125	no	0	0	0	0	0	0	0	0	0	0	0	0	0	0	0	0	0	0	0	0	0	0	0	0	0	0	0	0	0	0	0	0	0	0	0	0	0	0	0	0	0	0
Product	NA	private sector	maintained	no	2012	256	yes	6	0	3	3	0	0	0	0	0	0	0	0	0	0	0	0	0	0	0	0	0	0	0	0	0	0	0	0	0	0	0	0	0	0	0	0	0	0	0	0	0	0
Medicine	Diseases of the circulatory system	government	maintained	yes	2012	147	no	0	0	0	0	0	0	0	0	0	0	0	0	0	0	0	0	0	0	0	0	0	0	0	0	0	0	0	0	0	0	0	0	0	0	0	0	0	0	0	0	0	0
Medicine	Diseases of the genitourinary system	government	maintained	yes	2012	147	no	0	0	0	0	0	0	0	0	0	0	0	0	0	0	0	0	0	0	0	0	0	0	0	0	0	0	0	0	0	0	0	0	0	0	0	0	0	0	0	0	0	0
Procedure	Diseases of the eye and adnexa	government	maintained	yes	2013	338	yes	9	0	4	0	1	4	0	0	0	0	0	0	0	0	0	0	0	0	0	0	0	0	0	1	0	0	1	0	0	0	0	0	0	0	0	0	0	0	1	0	0	1
Medicine	Diseases of the respiratory system	government	maintained	yes	2012	84	no	0	0	0	0	0	0	0	0	0	0	0	0	0	0	0	0	0	0	0	0	0	0	0	0	0	0	0	0	0	0	0	0	0	0	0	0	0	0	0	0	0	0
Medicine	Diseases of the respiratory system	government	maintained	yes	2012	84	no	0	0	0	0	0	0	0	0	0	0	0	0	0	0	0	0	0	0	0	0	0	0	0	0	0	0	0	0	0	0	0	0	0	0	0	0	0	0	0	0	0	0
Procedure	Certain infectious and parasitic diseases	government	maintained	yes	2013	288	yes	7	4	0	1	0	2	0	0	0	0	0	0	0	0	0	0	0	0	0	0	0	0	0	0	0	0	1	0	0	0	0	0	0	1	0	0	3	0	1	0	0	0
Medicine	Certain infectious and parasitic diseases	mix	maintained	yes	2012	176	yes	25	5	1	10	3	6	0	0	0	0	0	0	0	0	0	0	0	0	0	0	0	0	0	0	0	0	1	0	0	0	1	0	0	0	0	0	2	0	3	0	0	1
Medicine	Neoplasms	government	maintained	yes	2013	200	yes	3	1	3	3	4	1	0	0	0	0	0	0	0	0	0	0	0	0	0	0	0	0	4	0	0	0	0	0	0	0	0	0	0	1	0	0	3	0	0	0	0	0
Medicine	Endocrine, nutritional and metabolic diseases	private sector	maintained	no	2013	283	yes	16	0	8	2	0	6	0	0	0	0	0	0	0	0	0	0	0	0	0	0	0	0	0	0	0	0	0	0	0	0	2	0	0	1	0	0	5	0	1	0	0	0
Medicine	NA	mix	maintained	yes	2013	359	yes	0	0	0	0	0	0	0	0	0	0	0	0	0	0	0	0	0	0	0	0	0	0	0	0	0	0	0	0	0	0	0	0	0	0	0	0	0	0	0	0	0	0
Procedure	Endocrine, nutritional and metabolic diseases	government	maintained	yes	2012	84	no	0	0	0	0	0	0	0	0	0	0	0	0	0	0	0	0	0	0	0	0	0	0	0	0	0	0	0	0	0	0	0	0	0	0	0	0	0	0	0	0	0	0
Procedure	Diseases of the respiratory system	government	maintained	yes	2012	84	no	0	0	0	0	0	0	0	0	0	0	0	0	0	0	0	0	0	0	0	0	0	0	0	0	0	0	0	0	0	0	0	0	0	0	0	0	0	0	0	0	0	0
Medicine	Certain infectious and parasitic diseases	private sector	maintained	yes	2013	95	yes	1	0	0	1	0	0	0	0	0	0	0	0	0	0	0	0	0	0	0	0	0	0	0	0	0	0	0	0	0	0	0	0	0	0	0	0	1	0	0	0	0	0
Procedure	Injury, poisoning and certain other consequences of external causes	government	maintained	yes	2012	63	no	0	0	0	0	0	0	0	0	0	0	0	0	0	0	0	0	0	0	0	0	0	0	0	0	0	0	0	0	0	0	0	0	0	0	0	0	0	0	0	0	0	0
Procedure	Neoplasms	government	maintained	yes	2012	63	no	0	0	0	0	0	0	0	0	0	0	0	0	0	0	0	0	0	0	0	0	0	0	0	0	0	0	0	0	0	0	0	0	0	0	0	0	0	0	0	0	0	0
Medicine	Diseases of the respiratory system	private sector	maintained	no	2013	324	yes	125	4	33	56	11	21	0	0	0	0	0	0	0	0	0	0	0	0	0	0	0	0	2	0	9	6	0	0	1	3	9	1	0	8	1	1	8	0	3	0	0	4
Medicine	Endocrine, nutritional and metabolic diseases	private sector	maintained	no	2013	301	yes	5	0	1	1	2	1	0	0	0	0	0	0	0	0	0	0	0	0	0	0	0	0	1	0	0	0	0	0	0	0	1	0	0	0	0	0	1	0	0	0	0	0
Medicine	Diseases of the respiratory system	private sector	maintained	no	2013	258	yes	43	4	19	8	4	8	0	0	0	0	0	0	0	0	0	0	0	0	0	0	0	0	1	1	1	4	0	0	0	1	2	2	0	3	1	0	7	1	3	0	0	2
Medicine	Mental and behavioural disorders	private sector	maintained	no	2013	281	yes	152	8	46	31	19	48	0	0	0	0	0	0	0	0	0	0	0	0	0	0	0	0	3	6	4	0	4	0	0	3	22	2	0	5	2	0	9	5	20	0	0	6
Procedure	Endocrine, nutritional and metabolic diseases	government	maintained	yes	2013	253	yes	4	0	2	0	2	0	0	0	0	0	0	0	0	0	0	0	0	0	0	0	0	0	0	0	0	0	0	0	0	0	3	0	0	0	0	1	0	0	0	0	0	0
Medicine	Diseases of the circulatory system	private sector	maintained	no	2013	301	yes	58	0	27	8	7	16	0	0	0	0	0	0	0	0	0	0	0	0	0	0	0	0	0	1	0	11	0	0	0	0	0	0	1	3	0	0	1	0	6	0	0	8
Medicine	Diseases of the musculoskeletal system and connective tissue	private sector	maintained	no	2013	265	yes	7	0	0	7	0	0	0	0	0	0	0	0	0	0	0	0	0	0	0	0	0	0	0	0	0	0	0	0	0	0	0	0	0	0	0	0	0	0	0	0	0	0
Medicine	Diseases of the musculoskeletal system and connective tissue	private sector	maintained	no	2013	258	yes	11	0	1	10	0	0	0	0	0	0	0	0	0	0	0	0	0	0	0	0	0	0	0	0	0	0	0	0	0	0	0	0	0	0	0	0	0	0	0	0	0	0
Procedure	NA	government	maintained	yes	2013	225	no	0	0	0	0	0	0	0	0	0	0	0	0	0	0	0	0	0	0	0	0	0	0	0	0	0	0	0	0	0	0	0	0	0	0	0	0	0	0	0	0	0	0
Medicine	Factors influencing health status and contact with health services	government	maintained	yes	2013	342	yes	2	0	1	1	0	0	0	0	0	0	0	0	0	0	0	0	0	0	0	0	0	0	0	0	0	0	0	0	0	0	1	0	0	0	0	0	1	0	0	0	0	0
Procedure	Certain infectious and parasitic diseases	government	maintained	yes	2013	273	yes	2	0	0	0	1	2	0	0	0	0	0	0	0	0	0	0	0	0	0	0	0	0	0	0	1	0	0	0	0	0	0	0	0	0	0	0	0	0	0	0	0	0
Procedure	Diseases of the musculoskeletal system and connective tissue	government	maintained	yes	2013	162	yes	4	1	1	0	1	1	NA	NA	NA	NA	NA	NA	NA	NA	NA	NA	NA	NA	0	0	0	0	0	0	1	0	0	0	0	0	0	0	0	0	0	0	0	0	0	0	0	1
Procedure	Diseases of the musculoskeletal system and connective tissue	government	maintained	yes	2013	162	yes	6	0	3	0	0	3	0	0	0	0	0	0	0	0	0	0	0	0	0	0	0	0	0	0	1	0	0	0	0	0	0	0	0	0	0	0	0	0	0	0	0	1
Procedure	Diseases of the musculoskeletal system and connective tissue	government	maintained	yes	2013	162	yes	3	0	0	0	1	2	NA	NA	NA	NA	NA	NA	NA	NA	NA	NA	NA	NA	0	0	0	0	0	0	1	0	0	0	0	0	0	0	0	0	0	0	0	0	0	0	0	0
Procedure	Diseases of the musculoskeletal system and connective tissue	government	maintained	yes	2013	162	yes	4	0	2	0	0	2	NA	NA	NA	NA	NA	NA	NA	NA	NA	NA	NA	NA	0	0	0	0	0	0	1	0	0	0	0	0	0	0	0	0	0	0	0	0	0	0	0	1
Medicine	Diseases of the blood and blood-forming organs and certain disorders involving the immune mechanism	government	maintained	yes	2013	148	yes	0	0	0	0	0	0	0	0	0	0	0	0	0	0	0	0	0	0	0	0	0	0	0	0	0	0	0	0	0	0	0	0	0	0	0	0	0	0	0	0	0	0
Medicine	Diseases of the circulatory system	private sector	maintained	no	2013	274	yes	5	0	3	1	0	1	0	0	0	0	0	0	0	0	0	0	0	0	0	0	0	0	0	0	0	0	0	0	0	0	0	0	0	0	0	0	1	0	1	0	0	0
Medicine	Neoplasms	private sector	maintained	no	2013	368	yes	34	5	11	5	3	26	NA	NA	NA	NA	NA	NA	NA	NA	NA	NA	NA	NA	0	0	0	0	5	1	1	0	0	0	0	1	9	0	0	2	2	1	11	0	7	0	0	3
Medicine	Diseases of the blood and blood-forming organs and certain disorders involving the immune mechanism	government	maintained	yes	2013	218	yes	1	0	0	0	1	0	0	0	0	0	0	0	0	0	0	0	0	0	0	0	0	0	0	0	0	0	0	0	0	0	0	0	0	0	1	0	0	0	0	0	0	0
Procedure	Diseases of the ear and mastoid process	government	maintained	yes	2013	105	yes	130	5	22	22	18	66	0	0	0	0	0	0	0	0	0	0	0	0	0	0	0	2	6	2	0	0	1	0	0	1	7	1	0	5	2	0	2	14	13	11	0	4
Medicine	Diseases of the blood and blood-forming organs and certain disorders involving the immune mechanism	government	maintained	yes	2013	218	no	0	0	0	0	0	0	0	0	0	0	0	0	0	0	0	0	0	0	0	0	0	0	0	0	0	0	0	0	0	0	0	0	0	0	0	0	0	0	0	0	0	0
Medicine	Diseases of the blood and blood-forming organs and certain disorders involving the immune mechanism	government	maintained	no	2013	359	yes	2	0	2	1	0	0	0	0	0	0	0	0	0	0	0	0	0	0	0	0	0	0	0	0	1	0	0	0	0	0	1	0	0	0	0	0	0	0	1	0	0	0
Product	Symptoms, signs and abnormal clinical and laboratory findings, not elsewhere classified	private sector	maintained	no	2013	325	yes	9	0	2	3	2	1	NA	NA	NA	NA	NA	NA	NA	NA	NA	NA	NA	NA	0	0	0	0	0	0	0	0	0	0	0	0	0	0	0	0	0	0	1	0	2	1	0	0
Medicine	Neoplasms	private sector	changed	yes	2013	330	yes	49	2	44	9	0	13	0	0	0	0	0	0	0	0	0	0	0	0	0	1	0	0	4	0	0	0	1	0	0	0	4	0	0	2	0	0	5	0	5	0	0	17
Medicine	Neoplasms	private sector	changed	yes	2013	386	yes	80	2	35	73	0	10	0	0	0	0	0	0	0	0	0	0	0	0	0	0	3	0	0	0	2	0	1	0	0	0	9	4	2	4	2	0	20	0	5	2	0	8
Medicine	Diseases of the genitourinary system	private sector	maintained	no	2013	248	yes	7	0	1	2	0	4	0	0	0	0	0	0	0	0	0	0	0	0	0	0	0	0	0	0	0	0	0	0	0	0	1	0	0	1	0	0	0	0	1	0	0	0
Medicine	Diseases of the digestive system	private sector	maintained	no	2013	342	yes	9	2	4	1	1	1	0	0	0	0	0	0	0	0	0	0	0	0	0	0	0	0	0	0	0	0	0	0	0	0	0	0	0	1	0	0	1	0	0	0	0	0
Medicine	Diseases of the respiratory system	private sector	maintained	no	2013	295	yes	3	0	1	1	0	1	0	1	NA	NA	NA	NA	NA	NA	NA	NA	NA	NA	0	0	0	0	0	0	0	0	0	0	0	0	0	1	0	0	0	0	1	0	0	0	0	0
Medicine	Diseases of the respiratory system	private sector	maintained	no	2013	295	yes	8	0	2	5	1	6	0	0	0	0	0	0	0	0	0	0	0	0	0	0	0	0	0	0	0	0	0	0	0	0	7	1	0	0	0	0	2	0	1	0	0	0
Medicine	Diseases of the musculoskeletal system and connective tissue	government	maintained	yes	2013	370	no	0	0	0	0	0	0	0	0	0	0	0	0	0	0	0	0	0	0	0	0	0	0	0	0	0	0	0	0	0	0	0	0	0	0	0	0	0	0	0	0	0	0
Procedure	Mental and behavioural disorders	government	maintained	yes	2014	714	no	0	0	0	0	0	0	0	0	0	0	0	0	0	0	0	0	0	0	0	0	0	0	0	0	0	0	0	0	0	0	0	0	0	0	0	0	0	0	0	0	0	0
Medicine	Diseases of the respiratory system	government	maintained	no	2013	281	yes	2	1	0	1	0	0	0	0	0	0	0	0	0	0	0	0	0	0	0	0	0	0	0	0	0	1	0	0	0	0	0	0	0	0	0	0	0	0	0	0	0	0
Medicine	Endocrine, nutritional and metabolic diseases	government	maintained	no	2013	266	yes	0	0	0	0	0	0	0	0	0	0	0	0	0	0	0	0	0	0	0	0	0	0	0	0	0	0	0	0	0	0	0	0	0	0	0	0	0	0	0	0	0	0
Medicine	Diseases of the musculoskeletal system and connective tissue	private sector	maintained	no	2013	236	yes	8	0	2	1	0	5	0	0	0	0	0	0	0	0	0	0	0	0	0	0	0	0	0	0	0	1	0	0	0	0	0	0	0	0	0	0	6	0	0	0	0	0
Medicine	Diseases of the nervous system	private sector	maintained	no	2013	250	yes	43	11	14	2	5	11	0	0	0	0	0	0	0	0	0	0	0	0	0	0	0	0	2	0	2	0	0	0	0	0	2	1	1	5	0	2	5	0	3	0	0	1
Medicine	Endocrine, nutritional and metabolic diseases	private sector	maintained	no	2013	300	yes	603	41	368	81	19	127	0	0	0	0	0	0	0	0	0	0	0	0	0	4	0	1	8	4	6	5	2	0	0	1	33	9	0	8	3	1	35	3	10	0	0	3
Medicine	Diseases of the genitourinary system	private sector	maintained	no	2013	265	yes	406	30	208	36	9	52	NA	NA	NA	NA	NA	NA	NA	NA	NA	NA	NA	NA	0	3	0	2	3	4	4	2	2	0	0	0	31	8	0	21	2	0	11	4	8	1	0	9
Medicine	Diseases of the skin and subcutaneous tissue	government	maintained	yes	2013	124	no	0	0	0	0	0	0	0	0	0	0	0	0	0	0	0	0	0	0	0	0	0	0	0	0	0	0	0	0	0	0	0	0	0	0	0	0	0	0	0	0	0	0
Procedure	Certain infectious and parasitic diseases	government	maintained	yes	2014	676	yes	4	0	0	0	3	0	0	0	0	0	0	0	0	0	0	0	0	0	0	0	0	0	0	0	0	0	0	0	0	3	0	0	0	0	0	0	0	0	0	0	0	0
Medicine	NA	private sector	maintained	no	2013	220	yes	18	1	4	9	0	4	0	0	0	0	0	0	0	0	0	0	0	0	0	0	0	0	0	1	1	0	0	0	0	0	0	0	0	0	6	0	0	0	0	0	0	0
Medicine	Neoplasms	private sector	maintained	no	2013	274	yes	46	1	28	6	1	4	0	0	0	0	0	0	0	0	0	0	0	0	0	0	0	0	0	0	14	0	1	0	0	0	2	0	0	1	0	0	3	0	2	0	0	3
Medicine	Neoplasms	private sector	maintained	no	2013	274	yes	44	0	34	4	1	2	0	0	0	0	0	0	0	0	0	0	0	0	0	0	0	0	1	0	20	0	1	0	0	0	3	0	0	1	0	0	0	0	1	0	0	2
Medicine	Neoplasms	government	maintained	yes	2013	209	yes	26	6	10	1	2	7	0	0	0	0	0	0	0	0	0	0	0	0	0	0	0	0	2	0	0	0	3	0	0	0	3	0	0	0	0	1	2	0	4	0	0	0
Procedure	Diseases of the musculoskeletal system and connective tissue	government	maintained	yes	2014	351	yes	2	0	1	0	0	1	0	0	0	0	0	0	0	0	0	0	0	0	0	0	0	0	0	0	0	0	0	0	0	0	0	0	0	0	0	0	0	0	0	0	0	0
Procedure	Diseases of the musculoskeletal system and connective tissue	government	maintained	yes	2014	351	yes	6	0	1	1	0	3	0	0	0	0	0	0	0	0	0	0	0	0	0	0	0	0	0	0	0	0	0	0	0	0	0	0	0	0	0	0	0	0	0	0	0	0
Medicine	Neoplasms	mix	maintained	yes	2013	533	yes	12	0	7	0	1	4	0	0	0	0	0	0	0	0	0	0	0	0	0	0	0	0	2	0	0	0	0	0	0	0	1	0	0	1	0	0	3	0	0	0	0	0
Medicine	Diseases of the musculoskeletal system and connective tissue	government	maintained	no	2013	167	no	0	0	0	0	0	0	0	0	0	0	0	0	0	0	0	0	0	0	0	0	0	0	0	0	0	0	0	0	0	0	0	0	0	0	0	0	0	0	0	0	0	0
Medicine	Diseases of the musculoskeletal system and connective tissue	government	maintained	no	2013	167	no	0	0	0	0	0	0	0	0	0	0	0	0	0	0	0	0	0	0	0	0	0	0	0	0	0	0	0	0	0	0	0	0	0	0	0	0	0	0	0	0	0	0
Medicine	Diseases of the musculoskeletal system and connective tissue	government	maintained	no	2013	167	no	0	0	0	0	0	0	0	0	0	0	0	0	0	0	0	0	0	0	0	0	0	0	0	0	0	0	0	0	0	0	0	0	0	0	0	0	0	0	0	0	0	0
Medicine	Diseases of the circulatory system	private sector	maintained	yes	2013	632	yes	51	20	10	4	3	12	0	0	0	0	0	0	0	0	0	0	0	0	0	0	0	0	0	1	6	2	0	0	0	0	10	0	0	3	3	0	6	1	2	0	0	1
Medicine	Diseases of the circulatory system	government	maintained	no	2013	275	yes	0	0	0	0	0	0	0	0	0	0	0	0	0	0	0	0	0	0	0	0	0	0	0	0	0	0	0	0	0	0	0	0	0	0	0	0	0	0	0	0	0	0
Medicine	Diseases of the circulatory system	private sector	maintained	no	2013	341	yes	98	26	17	29	13	13	0	0	0	0	0	0	0	0	0	0	0	0	0	0	0	0	1	0	2	0	0	0	1	0	4	1	0	40	14	0	1	0	7	0	0	3
Product	Diseases of the circulatory system	Social	maintained	no	2014	322	yes	12	0	4	3	0	5	0	0	0	0	0	0	0	0	0	0	0	0	0	0	0	0	0	0	0	0	0	0	0	1	2	0	0	0	0	0	1	0	0	0	0	0
Procedure	Neoplasms	government	maintained	yes	2014	291	no	0	0	0	0	0	0	0	0	0	0	0	0	0	0	0	0	0	0	0	0	0	0	0	0	0	0	0	0	0	0	0	0	0	0	0	0	0	0	0	0	0	0
Medicine	Diseases of the musculoskeletal system and connective tissue	government	maintained	yes	2014	316	no	0	0	0	0	0	0	0	0	0	0	0	0	0	0	0	0	0	0	0	0	0	0	0	0	0	0	0	0	0	0	0	0	0	0	0	0	0	0	0	0	0	0
Medicine	Diseases of the musculoskeletal system and connective tissue	government	maintained	yes	2014	316	no	0	0	0	0	0	0	0	0	0	0	0	0	0	0	0	0	0	0	0	0	0	0	0	0	0	0	0	0	0	0	0	0	0	0	0	0	0	0	0	0	0	0
Procedure	Diseases of the ear and mastoid process	government	maintained	yes	2014	279	yes	0	0	0	0	0	0	0	0	0	0	0	0	0	0	0	0	0	0	0	0	0	0	0	0	0	0	0	0	0	0	0	0	0	0	0	0	0	0	0	0	0	0
Product	Factors influencing health status and contact with health services	private sector	maintained	no	2014	311	yes	1	0	0	1	0	0	0	0	0	0	0	0	0	0	0	0	0	0	0	0	0	0	0	0	0	0	0	0	0	0	0	0	0	0	0	0	1	0	0	0	0	0
Product	Diseases of the circulatory system	private sector	maintained	no	2014	188	yes	1	0	0	2	0	0	0	0	0	0	0	0	0	0	0	0	0	0	0	0	0	0	0	0	0	0	0	0	0	0	0	0	0	0	0	0	0	0	0	0	0	0
Medicine	Neoplasms	private sector	maintained	no	2014	281	yes	194	22	73	19	8	61	NA	NA	NA	NA	NA	NA	NA	NA	NA	NA	NA	NA	1	0	0	3	1	1	1	0	1	0	0	1	5	1	0	9	2	0	6	1	71	0	0	10
Medicine	Certain infectious and parasitic diseases	government	maintained	yes	2014	504	no	0	0	0	0	0	0	0	0	0	0	0	0	0	0	0	0	0	0	0	0	0	0	0	0	0	0	0	0	0	0	0	0	0	0	0	0	0	0	0	0	0	0
Product	Neoplasms	government	maintained	yes	2014	230	yes	30	0	15	11	3	1	0	0	0	0	0	0	0	0	0	0	0	0	0	0	0	0	0	0	3	2	0	0	3	1	0	0	0	2	0	0	0	0	3	0	0	1
Product	Neoplasms	government	maintained	yes	2014	230	yes	23	0	10	10	2	1	0	0	0	0	0	0	0	0	0	0	0	0	0	0	0	0	0	0	2	1	0	0	0	1	0	0	0	1	0	0	0	0	1	0	0	1
Product	Neoplasms	government	maintained	yes	2014	230	yes	25	1	13	8	0	3	0	0	0	0	0	0	0	0	0	0	0	0	0	1	0	0	0	0	2	3	0	0	0	0	1	0	0	1	0	0	0	0	3	0	0	1
Procedure	NA	government	maintained	yes	2014	241	yes	37	8	8	4	2	15	0	0	0	0	0	0	0	0	0	0	0	0	0	0	0	1	2	0	0	0	0	1	0	0	0	0	0	4	0	0	3	0	6	0	0	0
Procedure	Factors influencing health status and contact with health services	government	maintained	yes	2014	193	no	0	0	0	0	0	0	0	0	0	0	0	0	0	0	0	0	0	0	0	0	0	0	0	0	0	0	0	0	0	0	0	0	0	0	0	0	0	0	0	0	0	0
Product	Diseases of the circulatory system	Social	maintained	yes	2014	392	yes	8	1	3	1	0	3	NA	NA	NA	NA	NA	NA	NA	NA	NA	NA	NA	NA	0	0	0	0	0	0	0	0	0	0	0	0	0	0	0	0	0	0	1	0	0	0	0	0
Procedure	Injury, poisoning and certain other consequences of external causes	government	maintained	no	2014	492	yes	65	4	35	10	4	12	NA	NA	NA	NA	NA	NA	NA	NA	NA	NA	NA	NA	0	2	0	1	7	0	2	1	0	2	0	0	0	0	0	2	0	1	13	0	9	0	0	2
Medicine	Diseases of the nervous system	mix	maintained	no	2014	337	yes	530	126	131	16	10	88	0	0	0	0	0	0	0	0	0	0	0	0	0	2	0	1	7	14	4	2	14	1	7	3	11	1	6	29	4	0	23	0	34	0	0	13
Medicine	Endocrine, nutritional and metabolic diseases	government	maintained	no	2014	288	yes	296	127	100	9	19	27	NA	NA	NA	NA	NA	NA	NA	NA	NA	NA	NA	NA	0	3	0	0	8	2	16	4	14	3	3	1	31	0	0	7	3	7	47	6	11	1	0	18
Procedure	Factors influencing health status and contact with health services	government	maintained	yes	2014	201	no	0	0	0	0	0	0	0	0	0	0	0	0	0	0	0	0	0	0	0	0	0	0	0	0	0	0	0	0	0	0	0	0	0	0	0	0	0	0	0	0	0	0
Medicine	Neoplasms	government	maintained	no	2014	455	yes	3	0	0	0	3	0	0	0	0	0	0	0	0	0	0	0	0	0	0	0	0	0	0	0	0	0	0	0	0	0	0	0	0	0	0	0	0	0	0	0	0	0
Medicine	Diseases of the digestive system	government	maintained	no	2014	238	yes	4	1	0	1	1	1	0	0	0	0	0	0	0	0	0	0	0	0	0	0	0	0	0	0	0	0	0	0	0	0	0	0	0	0	0	0	0	0	0	0	0	0
Product	Mental and behavioural disorders	private sector	maintained	no	2014	270	yes	32	22	15	0	1	0	NA	NA	NA	NA	NA	NA	NA	NA	NA	NA	NA	NA	0	1	0	0	0	1	0	1	0	0	0	0	2	0	0	11	1	0	4	0	1	0	0	0
Medicine	Neoplasms	government	maintained	yes	2014	142	no	0	0	0	0	0	0	0	0	0	0	0	0	0	0	0	0	0	0	0	0	0	0	0	0	0	0	0	0	0	0	0	0	0	0	0	0	0	0	0	0	0	0
Medicine	Neoplasms	government	maintained	yes	2014	168	no	0	0	0	0	0	0	0	0	0	0	0	0	0	0	0	0	0	0	0	0	0	0	0	0	0	0	0	0	0	0	0	0	0	0	0	0	0	0	0	0	0	0
Procedure	Pregnancy, childbirth and the puerperium	private sector	maintained	no	2015	564	yes	5	2	2	1	1	1	0	0	0	0	0	0	0	0	0	0	0	0	0	0	0	0	0	0	0	0	0	0	0	0	0	0	0	0	0	0	0	0	0	0	0	0
Product	Diseases of the respiratory system	government	maintained	no	2014	444	yes	0	0	0	0	0	0	0	0	0	0	0	0	0	0	0	0	0	0	0	0	0	0	0	0	0	0	0	0	0	0	0	0	0	0	0	0	0	0	0	0	0	0
Medicine	Diseases of the blood and blood-forming organs and certain disorders involving the immune mechanism	government	maintained	yes	2014	471	yes	0	0	0	0	0	0	0	0	0	0	0	0	0	0	0	0	0	0	0	0	0	0	0	0	0	0	0	0	0	0	0	0	0	0	0	0	0	0	0	0	0	0
Medicine	Mental and behavioural disorders	government	maintained	yes	2014	301	yes	1	0	0	1	0	0	0	0	0	0	0	0	0	0	0	0	0	0	0	0	0	0	0	0	0	0	0	0	0	0	0	0	0	0	0	0	0	0	0	0	0	0
Procedure	Injury, poisoning and certain other consequences of external causes	government	maintained	no	2014	155	yes	24	0	20	1	0	6	NA	NA	NA	NA	NA	NA	NA	NA	NA	NA	NA	NA	0	2	0	0	1	0	0	1	0	0	0	1	6	0	1	1	0	0	2	0	2	0	0	0
Medicine	Endocrine, nutritional and metabolic diseases	government	maintained	yes	2014	189	yes	19	3	10	1	1	4	NA	NA	NA	NA	NA	NA	NA	NA	NA	NA	NA	NA	0	2	0	0	0	2	0	0	0	0	0	0	4	0	0	3	0	0	1	2	0	0	0	2
Medicine	Certain infectious and parasitic diseases	government	maintained	yes	2014	204	no	0	0	0	0	0	0	0	0	0	0	0	0	0	0	0	0	0	0	0	0	0	0	0	0	0	0	0	0	0	0	0	0	0	0	0	0	0	0	0	0	0	0
Medicine	Certain infectious and parasitic diseases	government	maintained	no	2014	185	no	0	0	0	0	0	0	0	0	0	0	0	0	0	0	0	0	0	0	0	0	0	0	0	0	0	0	0	0	0	0	0	0	0	0	0	0	0	0	0	0	0	0
Medicine	Neoplasms	government	maintained	no	2014	443	yes	4	0	2	1	0	0	0	0	0	0	0	0	0	0	0	0	0	0	0	0	0	0	0	0	0	0	0	0	0	0	0	0	0	0	0	0	0	0	0	0	0	0
Product	Diseases of the blood and blood-forming organs and certain disorders involving the immune mechanism	government	maintained	yes	2014	69	yes	0	0	0	0	0	0	0	0	0	0	0	0	0	0	0	0	0	0	0	0	0	0	0	0	0	0	0	0	0	0	0	0	0	0	0	0	0	0	0	0	0	0
Medicine	Neoplasms	government	maintained	yes	2014	153	no	0	0	0	0	0	0	0	0	0	0	0	0	0	0	0	0	0	0	0	0	0	0	0	0	0	0	0	0	0	0	0	0	0	0	0	0	0	0	0	0	0	0
Product	Diseases of the musculoskeletal system and connective tissue	government	maintained	no	2014	279	yes	0	0	0	0	0	0	0	0	0	0	0	0	0	0	0	0	0	0	0	0	0	0	0	0	0	0	0	0	0	0	0	0	0	0	0	0	0	0	0	0	0	0
Medicine	Diseases of the musculoskeletal system and connective tissue	private sector	changed	yes	2015	351	yes	10	4	5	1	0	0	NA	NA	NA	NA	NA	NA	NA	NA	NA	NA	NA	NA	0	0	0	0	0	0	0	0	0	0	1	0	1	0	0	0	0	0	0	0	0	0	0	1
Medicine	Neoplasms	government	maintained	yes	2014	114	no	0	0	0	0	0	0	0	0	0	0	0	0	0	0	0	0	0	0	0	0	0	0	0	0	0	0	0	0	0	0	0	0	0	0	0	0	0	0	0	0	0	0
Medicine	Endocrine, nutritional and metabolic diseases	government	maintained	no	2014	303	yes	137	25	73	2	17	9	NA	NA	NA	NA	NA	NA	NA	NA	NA	NA	NA	NA	0	1	0	1	0	1	3	2	11	0	1	0	10	1	1	5	3	6	22	6	6	1	0	8
Medicine	Diseases of the eye and adnexa	private sector	maintained	no	2015	620	yes	153	8	79	24	4	38	0	0	0	0	0	0	0	0	0	0	0	0	0	0	0	0	6	1	4	2	11	0	0	2	7	1	3	10	4	0	13	0	8	0	0	15
Medicine	Diseases of the musculoskeletal system and connective tissue	private sector	maintained	no	2015	515	yes	23	4	15	3	0	1	NA	NA	NA	NA	NA	NA	NA	NA	NA	NA	NA	NA	0	0	0	0	0	0	1	0	0	0	0	0	1	0	0	2	3	0	3	0	3	0	0	0
Procedure	Diseases of the respiratory system	mix	changed	no	2015	341	yes	21	5	14	0	1	1	NA	NA	NA	NA	NA	NA	NA	NA	NA	NA	NA	NA	0	0	0	0	3	0	1	0	0	0	1	0	2	0	0	3	0	0	0	0	5	0	0	0
Medicine	Certain infectious and parasitic diseases	government	maintained	yes	2015	497	no	0	0	0	0	0	0	0	0	0	0	0	0	0	0	0	0	0	0	0	0	0	0	0	0	0	0	0	0	0	0	0	0	0	0	0	0	0	0	0	0	0	0
Medicine	Diseases of the musculoskeletal system and connective tissue	private sector	maintained	no	2015	304	yes	3	0	2	1	0	0	NA	NA	NA	NA	NA	NA	NA	NA	NA	NA	NA	NA	0	0	0	0	0	0	0	0	0	0	0	0	0	0	0	1	0	0	0	0	0	0	0	0
Medicine	Mental and behavioural disorders	government	maintained	no	2015	440	yes	10	0	9	0	0	1	NA	NA	NA	NA	NA	NA	NA	NA	NA	NA	NA	NA	0	0	0	0	1	1	0	0	0	0	0	0	0	0	0	0	0	0	1	0	1	1	0	1
Procedure	Neoplasms	government	maintained	yes	2015	112	no	0	0	0	0	0	0	0	0	0	0	0	0	0	0	0	0	0	0	0	0	0	0	0	0	0	0	0	0	0	0	0	0	0	0	0	0	0	0	0	0	0	0
Medicine	Certain infectious and parasitic diseases	government	maintained	yes	2015	145	no	0	0	0	0	0	0	0	0	0	0	0	0	0	0	0	0	0	0	0	0	0	0	0	0	0	0	0	0	0	0	0	0	0	0	0	0	0	0	0	0	0	0
Medicine	Mental and behavioural disorders	government	maintained	yes	2015	484	yes	88	12	66	1	6	3	NA	NA	NA	NA	NA	NA	NA	NA	NA	NA	NA	NA	0	0	0	0	1	14	4	2	0	0	0	0	1	0	1	2	1	0	8	2	10	2	0	5
Medicine	Diseases of the respiratory system	private sector	maintained	no	2015	373	yes	7	3	3	1	0	0	NA	NA	NA	NA	NA	NA	NA	NA	NA	NA	NA	NA	0	0	0	0	0	1	0	0	0	0	0	0	3	0	0	0	0	0	0	1	0	0	0	0
Medicine	Endocrine, nutritional and metabolic diseases	government	maintained	yes	2015	223	no	0	0	0	0	0	0	0	0	0	0	0	0	0	0	0	0	0	0	0	0	0	0	0	0	0	0	0	0	0	0	0	0	0	0	0	0	0	0	0	0	0	0
Medicine	Diseases of the blood and blood-forming organs and certain disorders involving the immune mechanism	government	maintained	no	2015	427	yes	11	0	2	1	1	4	1	0	NA	NA	NA	NA	NA	NA	NA	NA	NA	NA	0	0	0	0	0	0	0	0	0	0	0	0	0	0	0	0	0	0	3	0	0	1	0	0
Procedure	Diseases of the blood and blood-forming organs and certain disorders involving the immune mechanism	government	maintained	yes	2015	236	yes	284	199	43	0	4	36	NA	NA	NA	NA	NA	NA	NA	NA	NA	NA	NA	NA	0	4	0	0	38	0	37	3	4	2	3	2	23	24	5	4	12	0	25	3	6	0	0	1
Procedure	NA	government	maintained	yes	2015	177	no	0	0	0	0	0	0	0	0	0	0	0	0	0	0	0	0	0	0	0	0	0	0	0	0	0	0	0	0	0	0	0	0	0	0	0	0	0	0	0	0	0	0
Medicine	Neoplasms	private sector	maintained	no	2015	330	yes	29	0	13	1	0	16	NA	NA	NA	NA	NA	NA	NA	NA	NA	NA	NA	NA	0	1	0	0	0	0	2	0	0	0	0	0	1	0	1	0	7	0	3	0	10	0	0	0
Medicine	Endocrine, nutritional and metabolic diseases	private sector	maintained	no	2015	312	yes	24	6	10	1	1	6	NA	NA	NA	NA	NA	NA	NA	NA	NA	NA	NA	NA	0	0	0	0	0	1	0	1	0	0	0	0	4	0	0	2	1	0	3	0	0	0	0	0
Medicine	Certain infectious and parasitic diseases	government	maintained	yes	2015	125	yes	7	0	4	0	3	0	NA	NA	NA	NA	NA	NA	NA	NA	NA	NA	NA	NA	0	0	0	0	2	0	1	0	0	0	0	0	1	1	0	0	0	0	1	0	0	0	0	0
Medicine	Pregnancy, childbirth and the puerperium	government	maintained	yes	2015	194	no	0	0	0	0	0	0	0	0	0	0	0	0	0	0	0	0	0	0	0	0	0	0	0	0	0	0	0	0	0	0	0	0	0	0	0	0	0	0	0	0	0	0
Medicine	Certain infectious and parasitic diseases	government	maintained	yes	2015	257	no	0	0	0	0	0	0	0	0	0	0	0	0	0	0	0	0	0	0	0	0	0	0	0	0	0	0	0	0	0	0	0	0	0	0	0	0	0	0	0	0	0	0
Procedure	Neoplasms	government	maintained	no	2015	64	no	0	0	0	0	0	0	0	0	0	0	0	0	0	0	0	0	0	0	0	0	0	0	0	0	0	0	0	0	0	0	0	0	0	0	0	0	0	0	0	0	0	0
Procedure	Certain infectious and parasitic diseases	government	maintained	yes	2015	194	no	0	0	0	0	0	0	0	0	0	0	0	0	0	0	0	0	0	0	0	0	0	0	0	0	0	0	0	0	0	0	0	0	0	0	0	0	0	0	0	0	0	0
Medicine	Diseases of the genitourinary system	government	maintained	yes	2015	194	no	0	0	0	0	0	0	0	0	0	0	0	0	0	0	0	0	0	0	0	0	0	0	0	0	0	0	0	0	0	0	0	0	0	0	0	0	0	0	0	0	0	0
Medicine	Certain infectious and parasitic diseases	government	maintained	yes	2015	105	yes	328	222	39	7	11	37	NA	NA	NA	NA	NA	NA	NA	NA	NA	NA	NA	NA	1	0	0	1	10	2	7	5	4	1	2	5	15	2	4	10	2	0	62	2	40	2	1	18
Medicine	Certain infectious and parasitic diseases	government	maintained	yes	2015	194	no	0	0	0	0	0	0	0	0	0	0	0	0	0	0	0	0	0	0	0	0	0	0	0	0	0	0	0	0	0	0	0	0	0	0	0	0	0	0	0	0	0	0
Medicine	Certain infectious and parasitic diseases	government	maintained	yes	2015	194	no	0	0	0	0	0	0	0	0	0	0	0	0	0	0	0	0	0	0	0	0	0	0	0	0	0	0	0	0	0	0	0	0	0	0	0	0	0	0	0	0	0	0
Medicine	Diseases of the blood and blood-forming organs and certain disorders involving the immune mechanism	private sector	maintained	no	2015	281	yes	109	56	31	2	1	19	NA	NA	NA	NA	NA	NA	NA	NA	NA	NA	NA	NA	1	1	0	1	1	2	3	2	0	2	0	3	8	2	3	3	2	1	22	1	7	0	1	5
Product	Factors influencing health status and contact with health services	government	maintained	no	2015	294	yes	1	1	4	1	0	2	NA	NA	NA	NA	NA	NA	NA	NA	NA	NA	NA	NA	0	0	0	0	1	0	0	0	0	0	0	0	0	0	0	0	0	0	1	0	0	0	0	0
Procedure	Diseases of the digestive system	government	maintained	yes	2015	90	no	0	0	0	0	0	0	0	0	0	0	0	0	0	0	0	0	0	0	0	0	0	0	0	0	0	0	0	0	0	0	0	0	0	0	0	0	0	0	0	0	0	0
Medicine	Certain infectious and parasitic diseases	government	maintained	yes	2015	20	no	0	0	0	0	0	0	0	0	0	0	0	0	0	0	0	0	0	0	0	0	0	0	0	0	0	0	0	0	0	0	0	0	0	0	0	0	0	0	0	0	0	0
Medicine	Diseases of the digestive system	government	maintained	no	2015	299	no	0	0	0	0	0	0	0	0	0	0	0	0	0	0	0	0	0	0	0	0	0	0	0	0	0	0	0	0	0	0	0	0	0	0	0	0	0	0	0	0	0	0
Medicine	Diseases of the digestive system	government	maintained	no	2015	299	no	0	0	0	0	0	0	0	0	0	0	0	0	0	0	0	0	0	0	0	0	0	0	0	0	0	0	0	0	0	0	0	0	0	0	0	0	0	0	0	0	0	0
Medicine	Certain infectious and parasitic diseases	government	maintained	no	2015	56	no	0	0	0	0	0	0	0	0	0	0	0	0	0	0	0	0	0	0	0	0	0	0	0	0	0	0	0	0	0	0	0	0	0	0	0	0	0	0	0	0	0	0
Medicine	Endocrine, nutritional and metabolic diseases	mix	maintained	yes	2015	329	yes	392	156	166	3	10	55	NA	NA	NA	NA	NA	NA	NA	NA	NA	NA	NA	NA	1	3	0	1	12	6	5	11	25	2	0	2	81	10	0	19	4	2	51	1	5	0	0	33
Procedure	Factors influencing health status and contact with health services	government	maintained	yes	2015	194	yes	93	43	27	2	3	16	NA	NA	NA	NA	NA	NA	NA	NA	NA	NA	NA	NA	0	2	0	2	2	1	1	0	0	1	0	0	10	0	1	6	1	2	13	0	11	0	0	7
Medicine	Neoplasms	government	maintained	yes	2015	56	no	0	0	0	0	0	0	0	0	0	0	0	0	0	0	0	0	0	0	0	0	0	0	0	0	0	0	0	0	0	0	0	0	0	0	0	0	0	0	0	0	0	0
Medicine	Factors influencing health status and contact with health services	government	maintained	yes	2015	147	yes	24	11	10	0	0	3	NA	NA	NA	NA	NA	NA	NA	NA	NA	NA	NA	NA	0	1	0	0	0	1	1	0	0	0	0	0	0	0	3	0	8	0	0	0	1	0	0	1
Medicine	Certain infectious and parasitic diseases	private sector	changed	yes	2015	356	yes	268	182	48	2	10	36	NA	NA	NA	NA	NA	NA	NA	NA	NA	NA	NA	NA	1	2	0	0	10	19	4	5	8	1	2	3	22	7	4	19	7	1	54	4	19	1	0	6
Medicine	Factors influencing health status and contact with health services	government	maintained	yes	2015	147	yes	4	0	4	1	0	0	NA	NA	NA	NA	NA	NA	NA	NA	NA	NA	NA	NA	0	0	0	0	0	0	0	0	0	0	0	0	0	0	0	0	0	0	1	0	1	0	0	1
Medicine	Diseases of the respiratory system	private sector	maintained	no	2015	285	yes	99	7	45	2	6	37	NA	NA	NA	NA	NA	NA	NA	NA	NA	NA	NA	NA	0	0	0	1	3	5	3	1	3	0	0	1	21	0	0	4	1	0	9	0	2	0	0	1
Medicine	Certain infectious and parasitic diseases	private sector	maintained	no	2015	212	yes	652	269	189	3	4	187	386	249	17	518	0	78	22	2	34	251	247	101	2	1	0	1	16	1	1	1	1	0	0	1	23	1	7	6	12	2	49	2	33	1	0	4
Product	Factors influencing health status and contact with health services	private sector	maintained	no	2016	419	yes	116	13	96	0	0	7	78	37	1	89	0	22	3	0	1	62	41	10	0	0	0	6	5	3	2	2	2	4	2	0	6	4	4	3	11	0	15	0	3	1	0	0
Medicine	Neoplasms	private sector	maintained	no	2015	318	yes	45	10	19	3	1	9	NA	NA	NA	NA	NA	NA	NA	NA	NA	NA	NA	NA	0	0	0	1	1	0	0	0	0	0	2	0	0	0	0	0	1	0	6	0	9	0	0	1
Medicine	Certain infectious and parasitic diseases	government	maintained	yes	2015	155	yes	2	0	2	0	0	0	0	2	1	1	0	0	0	0	0	1	1	0	0	0	0	0	0	0	0	0	0	0	0	0	0	0	0	0	0	0	0	0	0	0	0	0
Medicine	Injury, poisoning and certain other consequences of external causes	government	maintained	yes	2016	162	yes	7	1	4	0	1	1	NA	NA	NA	NA	NA	NA	NA	NA	NA	NA	NA	NA	0	0	0	0	2	1	0	0	0	0	0	0	0	0	0	0	0	0	0	0	1	0	0	0
Medicine	Diseases of the circulatory system	government	maintained	no	2016	336	yes	74	12	38	5	1	2	17	32	1	40	0	8	0	0	0	20	20	9	0	0	0	0	2	0	0	3	0	0	0	0	3	0	1	0	0	0	0	0	1	1	0	3
Medicine	Factors influencing health status and contact with health services	government	maintained	yes	2016	166	yes	82	59	16	0	0	7	NA	NA	NA	NA	NA	NA	NA	NA	NA	NA	NA	NA	0	0	0	0	2	2	3	1	0	0	0	0	4	0	0	6	1	0	1	1	10	0	0	3
Procedure	Neoplasms	Social	maintained	no	2017	793	yes	138	4	131	1	0	6	39	99	5	114	0	17	2	0	2	90	28	18	0	1	0	2	8	0	5	2	2	1	1	5	14	0	0	4	4	1	6	4	5	2	0	6
Medicine	Diseases of the nervous system	private sector	maintained	no	2016	278	yes	584	266	276	3	1	42	335	247	16	461	0	95	10	0	12	180	289	101	1	15	0	2	15	16	19	6	6	1	2	0	24	4	4	28	14	1	110	21	56	0	2	24
Medicine	Mental and behavioural disorders	government	maintained	yes	2016	70	no	0	0	0	0	0	0	0	0	0	0	0	0	0	0	0	0	0	0	0	0	0	0	0	0	0	0	0	0	0	0	0	0	0	0	0	0	0	0	0	0	0	0
Medicine	NA	government	maintained	no	2016	45	no	0	0	0	0	0	0	0	0	0	0	0	0	0	0	0	0	0	0	0	0	0	0	0	0	0	0	0	0	0	0	0	0	0	0	0	0	0	0	0	0	0	0
Medicine	Endocrine, nutritional and metabolic diseases	government	maintained	no	2016	44	no	0	0	0	0	0	0	0	0	0	0	0	0	0	0	0	0	0	0	0	0	0	0	0	0	0	0	0	0	0	0	0	0	0	0	0	0	0	0	0	0	0	0
Medicine	Factors influencing health status and contact with health services	Social	maintained	no	2016	235	yes	386	77	196	3	0	110	253	129	8	278	0	78	18	2	49	166	133	32	0	1	0	2	13	4	29	3	12	1	4	5	35	3	1	23	14	3	43	1	15	1	0	6
Medicine	Factors influencing health status and contact with health services	Social	maintained	no	2016	235	yes	288	37	155	2	0	92	181	102	5	214	0	57	7	0	32	117	109	25	0	1	0	0	15	4	7	2	4	0	3	3	25	1	1	7	10	0	21	0	10	8	0	9
Procedure	Neoplasms	private sector	maintained	no	2016	282	yes	19	10	8	1	0	0	14	3	0	16	0	1	0	0	0	6	11	0	0	0	0	0	2	1	0	0	0	0	0	0	2	0	0	0	0	0	5	0	0	0	0	1
Medicine	Diseases of the musculoskeletal system and connective tissue	private sector	maintained	yes	2016	217	yes	11	5	4	1	0	1	4	5	0	9	0	0	0	0	0	4	5	0	0	0	0	0	1	1	0	0	0	0	0	0	0	0	0	1	0	0	4	0	0	0	0	0
Medicine	Diseases of the nervous system	government	maintained	no	2017	862	yes	3313	4163	188	7	6	475	NA	NA	NA	NA	NA	NA	NA	NA	NA	NA	NA	NA	4	4	2	23	980	63	103	121	47	98	25	19	505	11	39	311	41	10	354	26	369	0	1	168
Medicine	Endocrine, nutritional and metabolic diseases	government	changed	yes	2016	440	yes	235	187	36	1	0	18	169	71	3	198	0	34	5	3	14	102	105	16	0	0	0	0	2	7	0	61	2	0	0	0	18	1	2	5	1	0	17	1	6	0	0	4
Medicine	Diseases of the circulatory system	private sector	maintained	no	2016	273	yes	20	0	19	1	0	0	9	10	0	16	0	2	1	0	0	2	9	8	0	0	0	0	2	1	0	0	0	1	0	0	2	0	0	3	1	0	3	0	1	0	0	0
Medicine	Diseases of the respiratory system	private sector	maintained	no	2016	290	yes	470	171	226	2	1	70	256	205	9	315	0	127	10	2	24	175	209	51	0	3	0	0	7	31	115	31	7	2	0	3	23	1	2	9	4	0	74	1	15	0	0	4
Procedure	Neoplasms	government	maintained	yes	2016	45	no	0	0	0	0	0	0	0	0	0	0	0	0	0	0	0	0	0	0	0	0	0	0	0	0	0	0	0	0	0	0	0	0	0	0	0	0	0	0	0	0	0	0
Medicine	Diseases of the musculoskeletal system and connective tissue	private sector	maintained	yes	2016	259	yes	19	1	18	1	0	0	9	10	1	14	0	3	1	0	0	4	11	4	0	1	0	0	2	1	0	0	0	0	0	1	3	0	1	2	0	0	1	0	2	0	0	0
Medicine	Diseases of the musculoskeletal system and connective tissue	private sector	maintained	no	2016	331	yes	252	137	103	1	0	8	180	63	2	190	1	37	13	0	2	100	109	32	0	0	0	1	12	11	4	6	3	0	2	0	16	3	3	17	10	1	25	0	20	2	0	13
Medicine	Diseases of the nervous system	private sector	changed	yes	2016	134	yes	284	183	69	1	1	30	194	86	4	209	1	50	16	2	10	95	132	41	0	6	0	1	16	3	5	2	8	1	2	3	19	4	2	11	34	1	22	4	18	0	0	3
Medicine	Diseases of the circulatory system	Social	maintained	no	2016	263	yes	27	2	23	1	0	1	14	7	0	15	0	4	2	1	0	8	11	1	0	0	0	1	1	0	0	0	0	0	0	0	1	0	0	1	0	0	1	0	3	0	0	1
Procedure	Diseases of the eye and adnexa	government	maintained	yes	2016	175	yes	4	4	0	0	0	0	2	2	0	2	0	2	0	0	0	2	2	0	0	0	0	0	0	0	0	0	1	0	0	0	1	0	0	0	0	0	0	0	1	0	0	0
Procedure	Certain infectious and parasitic diseases	government	maintained	yes	2016	32	no	0	0	0	0	0	0	0	0	0	0	0	0	0	0	0	0	0	0	0	0	0	0	0	0	0	0	0	0	0	0	0	0	0	0	0	0	0	0	0	0	0	0
Medicine	Diseases of the nervous system	private sector	maintained	no	2016	315	yes	362	223	115	1	0	23	229	123	4	288	0	52	8	0	11	207	108	26	0	0	0	2	6	3	9	11	10	0	2	1	30	0	2	13	4	0	22	2	113	0	0	6
Medicine	Diseases of the nervous system	government	maintained	yes	2016	69	yes	4	0	3	0	1	0	2	1	0	3	0	0	0	0	0	1	2	0	0	0	0	0	0	0	0	0	0	0	0	0	3	0	0	0	0	0	0	0	0	0	0	1
Procedure	Neoplasms	private sector	maintained	no	2016	288	yes	3	2	2	0	0	0	2	2	0	2	0	2	0	0	0	1	3	0	0	2	0	0	1	0	1	0	0	0	0	0	0	0	0	0	0	0	0	0	0	0	0	0
Medicine	Certain infectious and parasitic diseases	government	maintained	no	2016	348	no	0	0	0	0	0	0	0	0	0	0	0	0	0	0	0	0	0	0	0	0	0	0	0	0	0	0	0	0	0	0	0	0	0	0	0	0	0	0	0	0	0	0
Medicine	Certain infectious and parasitic diseases	government	maintained	no	2016	32	no	0	0	0	0	0	0	0	0	0	0	0	0	0	0	0	0	0	0	0	0	0	0	0	0	0	0	0	0	0	0	0	0	0	0	0	0	0	0	0	0	0	0
Procedure	NA	government	maintained	yes	2016	124	no	0	0	0	0	0	0	0	0	0	0	0	0	0	0	0	0	0	0	0	0	0	0	0	0	0	0	0	0	0	0	0	0	0	0	0	0	0	0	0	0	0	0
Medicine	Certain infectious and parasitic diseases	government	maintained	yes	2016	41	no	0	0	0	0	0	0	0	0	0	0	0	0	0	0	0	0	0	0	0	0	0	0	0	0	0	0	0	0	0	0	0	0	0	0	0	0	0	0	0	0	0	0
Medicine	Diseases of the musculoskeletal system and connective tissue	private sector	changed	yes	2017	273	yes	341	61	270	2	1	7	183	150	8	280	1	38	6	0	1	110	159	63	0	1	0	0	2	4	14	1	10	0	7	5	76	6	5	32	14	3	38	2	4	0	0	17
Medicine	Certain infectious and parasitic diseases	private sector	maintained	yes	2016	241	yes	127	74	40	3	3	7	37	75	3	95	0	14	0	0	0	20	70	22	0	0	0	0	0	1	3	1	0	1	1	1	7	0	0	3	0	0	20	0	18	0	0	4
Medicine	Endocrine, nutritional and metabolic diseases	Social	changed	yes	2017	254	yes	1092	804	206	1	0	19	772	254	22	777	1	191	35	15	103	542	318	48	1	9	0	0	35	12	43	7	34	2	9	3	128	8	9	89	25	2	122	6	54	2	1	38
Procedure	Diseases of the circulatory system	government	maintained	yes	2017	63	no	0	0	0	0	0	0	0	0	0	0	0	0	0	0	0	0	0	0	0	0	0	0	0	0	0	0	0	0	0	0	0	0	0	0	0	0	0	0	0	0	0	0
Medicine	Diseases of the musculoskeletal system and connective tissue	private sector	maintained	no	2016	241	yes	138	17	116	1	0	4	71	63	4	106	0	24	0	0	0	53	62	19	0	1	0	0	7	14	2	2	3	0	3	2	6	1	0	7	11	0	21	0	5	0	0	7
Procedure	Endocrine, nutritional and metabolic diseases	government	maintained	yes	2017	244	yes	17	2	15	0	0	0	9	6	0	10	0	5	0	0	1	9	5	0	0	0	0	0	1	0	0	7	0	0	0	0	2	0	0	0	0	0	1	0	3	0	0	0
Medicine	Diseases of the ear and mastoid process	government	changed	yes	2017	317	yes	5	0	4	0	0	1	3	2	0	5	0	0	0	0	0	2	2	1	0	0	0	0	0	0	1	0	0	0	0	0	0	0	0	0	0	0	1	0	0	0	0	2
Medicine	Diseases of the digestive system	private sector	maintained	yes	2017	212	yes	31	20	9	1	0	1	21	6	1	19	0	6	1	0	3	13	11	0	0	0	0	0	2	0	2	1	0	1	0	0	15	0	0	0	0	0	2	0	3	0	0	0
Medicine	Neoplasms	private sector	maintained	no	2017	240	yes	90	1	12	0	0	2	9	6	0	13	0	2	0	0	0	7	7	1	0	0	0	2	0	1	2	0	0	1	0	0	0	0	0	1	0	0	3	0	4	0	0	0
Product	Endocrine, nutritional and metabolic diseases	government	maintained	yes	2017	180	no	0	0	0	0	0	0	0	0	0	0	0	0	0	0	0	0	0	0	0	0	0	0	0	0	0	0	0	0	0	0	0	0	0	0	0	0	0	0	0	0	0	0
Medicine	Diseases of the nervous system	private sector	changed	yes	2017	329	yes	770	440	169	4	0	157	478	285	9	640	0	88	26	3	42	444	226	48	0	3	0	5	4	5	15	6	3	1	6	5	53	0	0	47	18	0	64	0	348	0	0	32
Medicine	Diseases of the nervous system	private sector	maintained	no	2017	208	yes	18	0	17	1	0	0	5	12	0	15	0	2	0	0	0	6	8	3	0	0	0	0	1	0	0	2	0	0	0	0	0	0	0	1	1	0	2	0	1	0	0	0
Medicine	Diseases of the nervous system	private sector	changed	yes	2017	236	yes	863	633	133	1	0	96	577	270	9	688	2	119	29	5	48	420	300	74	0	2	0	8	14	18	12	6	24	3	5	31	42	2	16	72	5	0	46	0	103	0	0	90
Medicine	Certain infectious and parasitic diseases	government	maintained	yes	2017	118	no	0	0	0	0	0	0	0	0	0	0	0	0	0	0	0	0	0	0	0	0	0	0	0	0	0	0	0	0	0	0	0	0	0	0	0	0	0	0	0	0	0	0
Medicine	Certain infectious and parasitic diseases	government	maintained	yes	2017	218	no	0	0	0	0	0	0	0	0	0	0	0	0	0	0	0	0	0	0	0	0	0	0	0	0	0	0	0	0	0	0	0	0	0	0	0	0	0	0	0	0	0	0
Medicine	Diseases of the blood and blood-forming organs and certain disorders involving the immune mechanism	private sector	maintained	no	2017	304	yes	155	98	15	2	0	40	93	57	1	94	1	46	8	2	8	77	54	9	0	0	1	1	1	2	2	3	1	0	48	1	5	2	10	20	2	0	6	0	19	1	0	2
Medicine	Endocrine, nutritional and metabolic diseases	government	maintained	yes	2017	50	no	0	0	0	0	0	0	0	0	0	0	0	0	0	0	0	0	0	0	0	0	0	0	0	0	0	0	0	0	0	0	0	0	0	0	0	0	0	0	0	0	0	0
Medicine	Certain infectious and parasitic diseases	government	maintained	yes	2017	137	yes	43	13	23	1	0	6	19	18	0	32	0	5	0	0	0	5	21	11	1	0	0	0	1	0	1	1	1	0	0	0	8	0	0	2	0	0	5	0	3	0	0	0
Medicine	Certain infectious and parasitic diseases	government	maintained	yes	2017	257	yes	147	56	40	0	0	51	29	113	3	87	2	35	15	1	32	73	28	8	0	1	0	10	2	3	7	0	3	1	1	3	7	6	1	3	6	3	25	1	7	0	0	2
Product	Factors influencing health status and contact with health services	private sector	changed	yes	2017	307	yes	24	13	5	1	0	5	12	10	1	18	0	3	0	0	0	7	10	5	0	1	0	0	0	0	11	1	1	0	0	0	1	0	0	2	0	0	0	0	0	0	0	0
Medicine	Diseases of the digestive system	government	maintained	no	2017	566	yes	10	4	4	0	0	2	5	5	0	9	0	1	0	1	1	5	3	0	0	1	0	0	0	0	0	0	0	0	0	0	0	0	0	3	0	0	0	0	0	0	1	0
Medicine	Diseases of the nervous system	private sector	changed	yes	2017	289	yes	1813	1261	324	2	0	226	1202	604	40	1393	1	308	64	24	185	890	580	127	0	3	1	9	57	34	33	22	64	8	25	9	90	7	6	55	19	7	274	16	76	6	0	93
Medicine	Neoplasms	government	maintained	yes	2017	135	yes	456	189	113	1	0	153	350	96	8	308	1	105	24	6	25	203	166	46	0	1	0	2	68	53	8	1	2	0	2	0	14	4	2	78	20	1	41	1	57	2	1	11
Medicine	Diseases of the nervous system	private sector	maintained	yes	2017	301	yes	42	12	30	0	0	1	19	24	1	33	0	8	1	0	0	11	20	12	0	0	0	0	1	0	4	0	1	0	1	0	2	0	1	4	5	0	8	0	1	0	0	3
Medicine	Diseases of the nervous system	private sector	maintained	yes	2017	291	yes	105	35	62	1	0	7	64	39	5	71	0	20	7	1	2	48	44	8	0	1	0	3	11	1	2	4	1		1	0	2	0	0	7	4	0	9	0	5	0	0	5
Medicine	Symptoms, signs and abnormal clinical and laboratory findings, not elsewhere classified	government	maintained	yes	2017	182	no	0	0	0	0	0	0	0	0	0	0	0	0	0	0	0	0	0	0	0	0	0	0	0	0	0	0	0	0	0	0	0	0	0	0	0	0	0	0	0	0	0	0
Medicine	Endocrine, nutritional and metabolic diseases	government	maintained	yes	2017	125	yes	348	175	58	1	0	114	254	90	3	281	0	48	12	1	28	146	141	28	0	1	0	0	5	10	3	0	2	3	0	0	9	0	34	8	4	1	12	1	49	0	0	113
Medicine	Diseases of the nervous system	government	maintained	yes	2017	217	no	0	0	0	0	0	0	0	0	0	0	0	0	0	0	0	0	0	0	0	0	0	0	0	0	0	0	0	0	0	0	0	0	0	0	0	0	0	0	0	0	0	0
Medicine	Certain infectious and parasitic diseases	private sector	maintained	yes	2017	312	yes	40	1	37	0	0	0	16	21	3	29	0	5	0	0	0	7	27	3	0	2	0	0	1	2	2	0	0	0	0	0	3	0	0	2	1	0	2	0	4	0	0	7
Medicine	Congenital malformations, deformations and chromosomal abnormalities	government	maintained	yes	2017	464	no	0	0	0	0	0	0	0	0	0	0	0	0	0	0	0	0	0	0	0	0	0	0	0	0	0	0	0	0	0	0	0	0	0	0	0	0	0	0	0	0	0	0
Procedure	Endocrine, nutritional and metabolic diseases	government	maintained	yes	2018	3	no	0	0	0	0	0	0	0	0	0	0	0	0	0	0	0	0	0	0	0	0	0	0	0	0	0	0	0	0	0	0	0	0	0	0	0	0	0	0	0	0	0	0
Medicine	Diseases of the musculoskeletal system and connective tissue	government	maintained	yes	2017	70	no	0	0	0	0	0	0	0	0	0	0	0	0	0	0	0	0	0	0	0	0	0	0	0	0	0	0	0	0	0	0	0	0	0	0	0	0	0	0	0	0	0	0
Medicine	Endocrine, nutritional and metabolic diseases	government	maintained	yes	2017	92	no	0	0	0	0	0	0	0	0	0	0	0	0	0	0	0	0	0	0	0	0	0	0	0	0	0	0	0	0	0	0	0	0	0	0	0	0	0	0	0	0	0	0
Medicine	Diseases of the nervous system	private sector	maintained	no	2017	296	yes	508	376	72	1	0	59	353	149	11	306	0	146	39	0	31	269	172	30	0	0	0	7	96	26	7	7	5	13	15	5	18	0	3	9	4	4	49	2	23	0	0	23
Medicine	Certain infectious and parasitic diseases	government	maintained	no	2017	293	yes	1	0	1	0	0	0	NA	NA	NA	NA	NA	NA	NA	NA	NA	NA	NA	NA	NA	NA	NA	NA	NA	NA	NA	NA	NA	NA	NA	NA	NA	NA	NA	NA	NA	NA	NA	NA	NA	NA	NA	NA
Medicine	Diseases of the respiratory system	government	maintained	no	2017	427	yes	0	0	0	0	0	0	0	0	0	0	0	0	0	0	0	0	0	0	0	0	0	0	0	0	0	0	0	0	0	0	0	0	0	0	0	0	0	0	0	0	0	0
Medicine	Endocrine, nutritional and metabolic diseases	government	maintained	yes	2017	93	yes	625	353	139	3	2	128	423	184	11	434	1	133	28	8	65	266	219	49	0	2	0	3	5	25	1	58	69	0	0	5	19	7	8	11	14	5	18	5	35	5	1	24
Medicine	Diseases of the nervous system	government	maintained	yes	2017	191	yes	22	2	19	0	0	1	13	9	0	14	0	8	0	0	7	9	6	0	0	0	0	2	1	0	7	0	0	0	0	0	1	0	0	0	0	0	2	0	0	0	0	0
Medicine	Diseases of the musculoskeletal system and connective tissue	private sector	maintained	yes	2018	282	yes	323	241	57	1	0	24	198	123	3	244	0	64	10	5	36	144	124	12	1	0	0	2	7	30	9	1	5	0	16	4	26	3	16	15	27	0	22	0	30	3	0	27
Medicine	Neoplasms	mix	changed	yes	2017	429	yes	635	193	284	3	2	153	428	188	13	418	0	169	16	2	37	287	228	62	1	2	0	8	20	164	14	3	7	21	4	9	24	9	4	33	33	4	68	3	55	3	0	19
Medicine	Diseases of the musculoskeletal system and connective tissue	private sector	maintained	yes	2017	275	yes	102	63	32	1	0	6	72	28	4	76	0	15	5	0	1	45	49	5	0	0	1	1	1	4	1	4	2	0	1	2	9	0	1	10	6	0	9	0	16	0	0	7
Medicine	Neoplasms	private sector	maintained	no	2018	688	yes	73	27	39	1	0	6	47	21	0	51	0	16	1	0	3	27	32	6	0	0	0	0	6	3	2	0	1	0	1	0	5	0	0	2	2	0	8	0	15	0	0	0
Procedure	NA	private sector	maintained	no	2018	297	yes	24	1	14	3	0	6	11	10	0	15	0	6	0	0	1	15	5	0	0	0	0	0	0	0	0	0	0	0	0	0	0	0	0	8	0	0	0	0	0	0	0	0
Procedure	Endocrine, nutritional and metabolic diseases	government	maintained	yes	2018	3	no	0	0	0	0	0	0	0	0	0	0	0	0	0	0	0	0	0	0	0	0	0	0	0	0	0	0	0	0	0	0	0	0	0	0	0	0	0	0	0	0	0	0
Medicine	Neoplasms	private sector	maintained	no	2018	688	yes	107	28	68	2	0	9	73	25	0	74	0	24	0	0	1	26	67	4	0	0	0	0	6	12	1	0	2	0	2	0	3	0	24	2	5	0	6	0	17	0	0	1
Medicine	Neoplasms	private sector	maintained	no	2018	273	yes	530	71	235	1	0	222	313	207	29	408	0	72	11	1	22	267	211	19	0	0	0	1	20	5	30	5	6	0	1	3	34	1	3	27	13	1	42	1	29	0	0	20
Medicine	Certain infectious and parasitic diseases	government	maintained	yes	2018	693	yes	1	1	0	0	0	0	0	1	0	1	0	0	0	0	0	0	1	0	0	0	0	0	0	0	0	0	0	0	0	0	0	0	0	0	0	0	0	0	0	0	0	0
Medicine	Pregnancy, childbirth and the puerperium	government	maintained	yes	2018	182	yes	83	61	13	0	0	9	79	4	3	62	0	18	0	0	2	63	16	2	0	1	0	0	2	2	1	2	0	0	1	1	4	0	1	6	3	1	11	2	8	0	0	9
Medicine	Endocrine, nutritional and metabolic diseases	private sector	maintained	yes	2018	329	yes	834	482	132	1	0	219	547	283	18	665	4	127	16	32	35	380	307	76	0	61	0	1	21	3	9	5	10	1	35	3	30	5	2	31	23	1	195	0	27	0	0	15
Medicine	Diseases of the musculoskeletal system and connective tissue	government	maintained	no	2018	303	yes	465	207	201	2	1	54	334	122	11	331	0	101	13	3	28	212	183	30	14	13	1	2	8	34	20	4	13	8	5	8	39	6	5	25	21	2	69	2	29	4	0	12
Product	Symptoms, signs and abnormal clinical and laboratory findings, not elsewhere classified	government	maintained	yes	2018	635	yes	321	134	167	2	6	12	248	55	5	233	0	58	7	2	15	179	78	29	0	0	0	0	3	5	4	14	6	2	0	0	19	6	0	11	5	0	27	0	30	0	2	7
Procedure	Diseases of the respiratory system	government	maintained	yes	2018	609	yes	96	14	70	0	4	8	71	21	3	56	0	30	3	1	0	45	44	2	0	0	0	0	7	9	5	0	1	1	0	2	11	2	1	5	4	1	8	1	7	1	0	5
Medicine	Diseases of the musculoskeletal system and connective tissue	private sector	maintained	yes	2018	289	yes	91	25	58	1	0	7	54	30	2	62	1	18	1	0	1	43	32	8	0	0	0	0	2	4	5	1	2	0	0	1	5	3	3	7	7	2	7	1	7	0	0	5
Procedure	Symptoms, signs and abnormal clinical and laboratory findings, not elsewhere classified	government	maintained	yes	2018	402	yes	3	0	3	0	0	0	1	1	1	1	0	0	0	0	0	1	1	0	0	0	0	0	0	0	0	0	0	0	0	0	0	0	0	0	0	0	0	0	0	0	0	0
Medicine	Diseases of the musculoskeletal system and connective tissue	private sector	maintained	no	2018	289	yes	111	20	87	3	0	1	64	39	0	85	0	18	0	0	77	4	22	0	0	0	0	0	8	1	1	4	2	0	0	3	4	0	6	4	9	1	8	2	10	0	0	7
Medicine	Diseases of the musculoskeletal system and connective tissue	private sector	maintained	no	2018	290	yes	25	9	15	1	0	0	11	8	0	16	0	3	0	0	0	8	7	4	0	0	0	0	0	0	0	0	0	0	0	0	2	0	2	1	1	0	3	0	6	0	0	1
Procedure	Diseases of the nervous system	government	changed	yes	2018	498	yes	66	33	26	1	0	6	46	17	5	44	0	12	2	0	1	28	28	6	0	0	0	0	0	1	0	0	2	1	0	1	3	1	1	7	2	0	4	0	4	0	0	3
Medicine	Endocrine, nutritional and metabolic diseases	government	maintained	no	2018	192	yes	14	7	4	1	0	2	10	2	0	8	0	4	0	0	1	8	3	0	0	0	0	0	1	0	0	2	0	0	1	0	0	0	0	0	1	0	1	0	1	0	0	0
Medicine	Diseases of the nervous system	mix	maintained	no	2018	318	yes	36	11	23	1	0	1	21	12	0	26	0	6	1	0	0	14	15	4	0	0	0	0	0	3	2	0	0	1	0	0	4	0	0	5	4	1	0	0	3	0	0	2
Medicine	Neoplasms	private sector	maintained	no	2018	306	yes	75	29	28	1	0	17	50	21	2	52	0	15	2	0	2	32	32	5	0	0	0	1	3	3	4	1	0	1	1	1	7	2	0	1	0	0	4	1	1	0	0	4
Procedure	Neoplasms	private sector	maintained	no	2018	716	yes	173	110	20	0	0	43	107	66	1	123	1	40	8	11	25	69	63	5	0	2	0	0	4	1	4	2	3	7	0	0	18	1	4	3	2	3	16	1	5	1	0	4
Procedure	Diseases of the nervous system	private sector	maintained	yes	2018	278	yes	47	13	32	0	0	2	24	22	2	38	0	6	0	2	1	20	17	6	0	1	0	0	1	2	1	0	0	1	0	0	0	1	1	6	2	0	5	0	5	0	0	3
Medicine	Neoplasms	private sector	maintained	no	2018	270	yes	397	141	113	1	0	142	194	195	18	306	1	55	9	0	10	135	195	49	0	2	0	1	11	5	8	4	10	1	4	3	29	7	7	14	4	2	39	0	26	2	0	18
Medicine	Certain infectious and parasitic diseases	private sector	maintained	yes	2018	165	yes	19	13	4	1	0	1	10	6	1	10	0	4	1	0	2	7	4	3	0	0	0	1	0	1	0	3	3	0	0	0	1	0	0	1	0	0	3	0	0	0	0	0
Medicine	Certain infectious and parasitic diseases	private sector	maintained	yes	2018	134	yes	29	17	9	1	0	2	20	6	0	18	0	7	1	0	1	9	10	6	0	0	0	1	0	0	2	2	1	0	0	0	6	1	0	1	0	1	3	0	2	0	0	0
Product	Neoplasms	government	maintained	yes	2018	429	yes	562	121	299	1	2	139	415	140	14	405	0	114	22	7	113	221	164	50	0	1	1	2	11	6	12	10	68	1	9	2	99	2	5	20	6	2	19	10	28	0	1	106
Medicine	Diseases of the circulatory system	government	changed	yes	2018	432	yes	5	2	1	1	0	1	1	3	0	3	0	1	0	0	1	1	2	0	0	0	0	0	0	0	0	0	1	0	0	0	0	0	0	0	1	0	1	0	0	0	0	0
Medicine	Certain infectious and parasitic diseases	government	maintained	yes	2018	838	yes	9	1	7	0	0	1	5	3	0	6	0	2	0	0	0	3	4	1	0	0	0	1	0	0	3	0	0	0	0	0	1	0	0	0	0	0	1	0	1	1	0	0
Product	Endocrine, nutritional and metabolic diseases	private sector	maintained	no	2018	296	yes	5812	4218	531	4	1	1058	3952	1849	354	3827	15	1341	264	202	755	2726	1855	263	0	108	1	64	221	66	249	317	198	43	34	52	431	470	35	291	191	41	432	95	235	9	1	110
Medicine	Certain infectious and parasitic diseases	government	maintained	yes	2018	113	no	0	0	0	0	0	0	0	0	0	0	0	0	0	0	0	0	0	0	0	0	0	0	0	0	0	0	0	0	0	0	0	0	0	0	0	0	0	0	0	0	0	0
Medicine	Factors influencing health status and contact with health services	government	maintained	yes	2018	113	no	0	0	0	0	0	0	0	0	0	0	0	0	0	0	0	0	0	0	0	0	0	0	0	0	0	0	0	0	0	0	0	0	0	0	0	0	0	0	0	0	0	0
Product	Symptoms, signs and abnormal clinical and laboratory findings, not elsewhere classified	private sector	maintained	no	2018	356	yes	269	27	168	0	0	74	183	85	3	210	0	50	5	0	7	114	114	33	0	3	0	3	12	24	5	9	4	0	1	3	15	2	5	10	11	3	42	2	16	0	0	8
Procedure	Endocrine, nutritional and metabolic diseases	government	maintained	no	2018	364	yes	14	0	10	0	0	4	13	1	2	10	0	2	0	0	2	6	6	0	0	0	0	0	0	0	3	0	0	0	0	0	2	1	0	3	0	0	1	0	0	0	0	0
Procedure	Diseases of the blood and blood-forming organs and certain disorders involving the immune mechanism	government	maintained	no	2018	364	yes	28	6	17	0	0	5	16	12	1	24	0	3	0	0	3	9	14	2	0	0	0	0	1	4	1	1	0	0	0	0	1	1	0	3	0	0	2	0	2	1	0	2
Medicine	Certain infectious and parasitic diseases	private sector	maintained	yes	2018	362	yes	12	8	2	2	0	0	6	4	0	9	0	1	0	0	0	2	6	2	0	0	0	0	0	0	0	0	0	2	0	0	0	0	0	1	0	1	3	0	1	0	0	1
Medicine	Diseases of the circulatory system	private sector	maintained	no	2018	412	yes	601	213	144	1	0	243	334	261	30	440	1	99	25	1	22	295	254	23	0	4	0	0	25	3	21	2	16	3	12	1	29	1	2	24	53	0	28	2	44	0	1	24
Medicine	Endocrine, nutritional and metabolic diseases	government	maintained	no	2018	405	yes	2461	1462	444	4	0	551	1518	921	56	1840	6	428	109	64	365	829	963	218	2	6	0	3	23	27	29	35	4	4	12	7	126	11	6	135	30	36	113	13	285	24	0	57
Medicine	Diseases of the skin and subcutaneous tissue	government	maintained	yes	2018	358	yes	1390	708	585	9	2	86	906	464	41	1002	1	283	43	4	57	610	574	125	1	7	1	5	70	15	80	8	28	8	11	4	169	18	15	65	26	9	258	7	93	4	2	52
Procedure	Diseases of the circulatory system	government	maintained	yes	2018	258	yes	43	9	26	1	0	7	18	21	2	31	0	6	0	0	2	19	15	3	0	0	0	0	0	0	0	2	2	0	0	0	7	0	0	3	1	0	2	0	2	0	0	1
Procedure	Congenital malformations, deformations and chromosomal abnormalities	government	maintained	yes	2018	635	yes	485	30	328	3	0	124	287	194	4	348	0	124	5	0	8	166	260	47	0	3	4	4	12	19	11	31	1	1	2	1	15	2	11	8	208	0	16	11	15	1	1	38
Medicine	Endocrine, nutritional and metabolic diseases	government	maintained	no	2018	345	yes	196	42	18	2	0	134	115	71	0	173	0	12	1	2	20	30	88	46	0	0	0	0	0	0	0	2	0	0	0	0	1	1	1	0	0	0	4	0	2	0	0	1
Medicine	Diseases of the digestive system	private sector	changed	yes	2018	218	yes	165	72	68	1	0	24	94	65	4	114	0	35	6	0	17	61	65	16	0	0	0	3	5	1	2	4	1	0	2	0	41	0	0	6	1	0	12	0	5	0	0	36
Medicine	Diseases of the nervous system	private sector	maintained	no	2018	342	yes	82	26	36	1	0	19	32	49	2	67	0	12	0	0	0	35	40	6	0	0	0	0	11	4	1	0	4	1	0	1	7	0	1	5	0	0	5	2	4	0	0	1
Medicine	Diseases of the eye and adnexa	private sector	changed	yes	2018	226	yes	94	16	76	1	0	1	58	34	9	63	0	17	3	0	2	43	35	12	0	0	0	3	1	3	1	1	5	1	2	2	19	1	1	9	1	0	7	1	1	0	0	2
Medicine	Diseases of the skin and subcutaneous tissue	private sector	maintained	yes	2018	211	yes	531	263	244	3	1	20	412	111	24	370	0	113	16	0	50	275	150	48	0	1	2	3	23	15	11	2	23	5	4	0	29	8	9	17	11	6	71	2	21	0	1	9
Medicine	Certain infectious and parasitic diseases	private sector	maintained	yes	2018	349	yes	320	130	114	5	0	71	204	98	5	226	1	62	8	3	14	100	140	45	3	3	1	4	5	8	7	14	8	1	0	0	39	4	2	10	5	1	21	4	32	0	0	45
Medicine	Endocrine, nutritional and metabolic diseases	private sector	maintained	no	2018	451	yes	55	22	28	2	0	3	25	23	0	32	0	13	3	0	3	7	24	14	0	0	0	0	11	0	0	1	0	0	0	0	1	4	0	0	2	0	5	0	5	0	0	3
Medicine	Endocrine, nutritional and metabolic diseases	government	changed	yes	2018	389	yes	919	673	99	3	0	144	687	227	16	622	0	248	28	10	104	427	318	55	1	15	0	4	35	14	27	10	9	3	2	10	63	0	72	139	110	14	91	3	80	8	0	21
Medicine	Endocrine, nutritional and metabolic diseases	private sector	maintained	no	2018	251	yes	2101	681	1197	5	0	218	1243	845	43	1642	3	345	55	10	72	762	890	354	0	17	0	12	82	34	55	28	49	17	21	6	223	35	18	109	68	5	207	26	151	9	1	75
Medicine	Diseases of the blood and blood-forming organs and certain disorders involving the immune mechanism	government	changed	yes	2018	420	yes	661	289	252	1	0	119	454	196	12	466	1	155	16	11	45	291	254	49	1	6	0	2	11	16	25	7	95	3	4	1	192	5	10	17	33	0	60	0	30	0	0	30
Medicine	Neoplasms	Social	maintained	no	2018	526	yes	11	3	7	0	0	1	7	3	0	7	0	3	0	0	0	4	6	0	0	0	0	0	0	0	0	0	0	0	1	0	3	0	0	0	4	0	0	0	0	0	0	0
Medicine	Neoplasms	Social	changed	yes	2018	291	yes	210	19	142	2	1	46	101	100	8	167	0	26	0	0	8	105	76	12	0	5	1	1	8	6	7	2	2	1	1	2	10	0	1	11	9	0	16	1	31	2	0	5
Medicine	Endocrine, nutritional and metabolic diseases	private sector	changed	yes	2018	239	yes	1331	703	239	1	2	386	954	353	19	769	6	456	57	37	211	556	429	74	0	3	0	7	40	31	9	6	13	49	1	5	146	11	309	20	139	3	30	238	21	1	0	29
Medicine	Endocrine, nutritional and metabolic diseases	private sector	changed	yes	2018	239	yes	2380	661	242	1	2	360	878	364	16	761	2	402	61	34	185	536	401	86	0	1	1	5	48	50	5	13	11	24	3	7	162	27	238	15	192	5	38	135	33	0	0	18
Medicine	Diseases of the blood and blood-forming organs and certain disorders involving the immune mechanism	government	changed	yes	2018	250	yes	2510	1415	496	4	1	594	1649	795	59	1576	8	632	169	37	410	1174	685	137	4	9	2	11	183	31	72	133	70	5	12	12	348	72	22	118	90	14	184	23	425	63	1	83
Medicine	Factors influencing health status and contact with health services	private sector	maintained	no	2018	226	yes	62	13	39	1	1	8	36	22	1	39	0	13	5	0	1	19	27	11	0	1	0	0	4	0	6	1	1	0	2	0	20	1	0	1	2	0	4	0	2	0	2	1
Medicine	Diseases of the nervous system	private sector	maintained	no	2018	275	yes	398	304	45	1	0	48	284	111	4	269	2	112	8	1	28	196	142	28	0	4	1	2	4	17	14	1	5	2	1	2	30	0	78	13	15	1	53	4	20	0	0	7
Medicine	Diseases of the nervous system	private sector	changed	yes	2018	239	yes	697	507	83	1	0	106	463	230	15	452	0	208	18	2	59	366	232	34	0	8	0	7	18	34	31	3	7	1	1	4	142	1	91	53	20	1	30	4	21	1	0	26
Medicine	Diseases of the respiratory system	private sector	maintained	no	2018	370	yes	1198	377	304	1	0	516	675	516	35	909	2	205	40	5	103	526	429	128	1	2	0	3	54	12	17	19	15	1	3	0	211	16	1	80	9	0	59	5	40	1	0	20
Medicine	Certain infectious and parasitic diseases	government	maintained	yes	2018	217	yes	62	6	44	0	1	11	46	13	1	39	0	17	2	1	5	18	30	5	0	0	0	0	2	3	2	0	0	4	1	0	14	2	4	2	7	0	4	0	0	0	0	0
Medicine	Diseases of the blood and blood-forming organs and certain disorders involving the immune mechanism	private sector	maintained	no	2018	450	yes	21	2	15	1	0	3	9	9	0	15	0	3	0	0	0	7	10	1	0	0	0	0	0	0	0	1	0	0	0	0	0	0	0	0	1	0	0	0	4	0	0	1
Medicine	Diseases of the musculoskeletal system and connective tissue	government	maintained	yes	2018	429	yes	80	1	75	0	0	4	50	30	2	63	0	15	0	0	1	29	33	16	0	1	0	1	1	4	5	2	0	2	2	0	11	0	3	7	3	0	10	0	4	0	0	5
Medicine	Diseases of the respiratory system	private sector	maintained	no	2018	243	yes	196	46	101	1	0	48	124	67	6	142	2	36	5	0	2	65	91	33	0	0	0	2	3	1	6	1	3	0	4	2	20	1	32	12	3	3	17	4	6	0	0	3
Medicine	Injury, poisoning and certain other consequences of external causes	private sector	maintained	no	2018	271	yes	4	0	3	0	0	1	3	1	0	4	0	0	0	0	0	1	3	0	0	0	0	0	0	1	0	0	0	0	0	0	0	0	0	2	0	0	0	0	0	0	0	0
Medicine	Injury, poisoning and certain other consequences of external causes	private sector	maintained	no	2018	271	yes	5	1	1	0	0	3	2	3	1	3	0	1	0	0	1	3	1	0	0	0	0	0	0	0	0	0	0	0	0	0	0	0	3	1	0	0	0	0	0	0	0	0
Medicine	Neoplasms	private sector	maintained	no	2018	206	yes	40	10	8	0	0	22	23	16	1	27	0	9	2	0	2	22	13	2	0	0	0	0	0	0	0	1	0	0	0	0	2	0	1	0	0	0	25	0	2	0	0	0
Medicine	Neoplasms	private sector	changed	yes	2019	240	yes	208	86	85	0	0	37	127	74	6	159	0	25	11	1	20	101	65	14	0	2	0	0	6	6	1	2	2	2	1	0	6	0	3	37	3	3	12	0	12	5	0	8
Product	Diseases of the musculoskeletal system and connective tissue	government	maintained	yes	2019	586	yes	20	0	17	1	0	2	1	18	0	15	0	4	0	0	15	0	4	0	0	0	0	0	1	0	1	0	0	0	0	1	0	0	0	6	0	0	2	0	0	0	0	3
Product	Diseases of the musculoskeletal system and connective tissue	government	maintained	yes	2019	586	yes	19	0	18	1	0	0	2	16	0	16	0	2	0	0	0	3	14	1	0	0	0	0	1	0	1	0	0	0	0	1	0	0	0	2	1	0	2	0	0	0	0	1
Medicine	Certain infectious and parasitic diseases	government	maintained	no	2019	201	no	0	0	0	0	0	0	0	0	0	0	0	0	0	0	0	0	0	0	0	0	0	0	0	0	0	0	0	0	0	0	0	0	0	0	0	0	0	0	0	0	0	0
Product	Diseases of the digestive system	government	changed	yes	2019	585	yes	298	125	128	0	0	45	220	77	8	219	0	62	8	13	34	139	102	9	0	2	0	0	9	4	1	2	2	2	5	1	3	16	5	72	4	0	3	0	7	2	0	21
Medicine	Diseases of the blood and blood-forming organs and certain disorders involving the immune mechanism	private sector	maintained	no	2019	311	yes	307	216	41	2	0	48	191	109	2	191	2	87	18	4	17	131	134	14	1	1	3	1	4	1	3	8	4	7	104	4	27	5	2	12	3	2	12	0	27	3	0	17
Medicine	Diseases of the blood and blood-forming organs and certain disorders involving the immune mechanism	private sector	maintained	no	2019	280	yes	90	61	12	3	0	14	50	36	1	72	1	10	2	1	3	41	37	4	0	0	1	0	2	0	2	0	1	0	2	0	20	0	0	3	2	1	37	0	2	1	0	1
Procedure	Diseases of the genitourinary system	government	maintained	yes	2019	316	yes	78	4	72	0	0	2	11	67	3	58	0	15	2	0	1	47	24	6	0	0	0	0	1	3	1	0	1	2	0	0	6	0	1	5	0	5	5	2	4	0	0	5
Medicine	Endocrine, nutritional and metabolic diseases	government	maintained	no	2019	391	yes	65	44	16	3	0	2	45	17	1	49	0	11	1	1	3	30	22	6	0	0	0	0	5	4	3	1	3	0	0	0	4	1	1	3	1	3	7	0	1	0	0	2
Medicine	Diseases of the circulatory system	private sector	maintained	no	2019	242	yes	548	113	248	2	0	185	277	263	9	446	0	72	13	0	26	221	213	80	0	5	0	1	15	6	3	8	4	1	0	2	55	1	2	42	8	1	42	0	38	2	0	27
Medicine	Endocrine, nutritional and metabolic diseases	government	changed	yes	2019	421	yes	2574	2159	304	2	2	107	1971	594	50	1633	9	743	130	65	243	1255	863	135	13	16	0	12	93	47	110	25	64	33	13	22	342	22	20	120	72	22	513	28	126	6	0	84
Procedure	Mental and behavioural disorders	government	changed	yes	2019	330	yes	92	59	17	0	0	16	71	18	3	65	1	20	0	1	2	44	38	4	1	0	0	0	2	2	3	0	0	1	0	0	2	2	14	5	3	0	20	1	6	0	0	2
Medicine	Neoplasms	government	maintained	no	2019	253	yes	45	28	1	1	0	15	30	14	2	23	0	16	3	1	5	27	10	1	0	0	0	0	2	0	0	0	1	0	0	0	8	1	0	3	0	0	2	1	6	0	0	6
Medicine	Diseases of the musculoskeletal system and connective tissue	government	maintained	no	2019	58	yes	2	2	0	0	0	0	1	1	0	2	0	0	0	0	0	2	0	0	0	0	0	0	0	0	1	0	0	0	0	0	1	0	0	0	0	0	0	0	0	0	0	0
Medicine	Diseases of the nervous system	private sector	maintained	no	2019	253	yes	505	462	133	1	0	37	422	198	15	472	0	116	17	2	31	286	242	59	0	2	0	5	13	23	20	6	4	1	2	11	112	4	14	35	14	5	59	2	39	0	2	16
Medicine	Diseases of the nervous system	private sector	maintained	no	2019	253	yes	797	604	143	2	0	48	546	236	13	588	1	159	21	3	53	392	274	60	0	2	0	2	13	22	30	7	13	2	0	10	205	3	13	50	68	2	90	6	32	1	1	16
Product	Endocrine, nutritional and metabolic diseases	government	changed	yes	2019	608	yes	746	574	40	1	0	131	486	256	9	508	0	190	35	16	81	323	247	75	0	0	0	1	96	32	24	2	4	1	2	8	318	2	2	67	4	1	55	0	61	1	0	6
Medicine	Diseases of the nervous system	private sector	maintained	yes	2019	93	yes	41787	5840	1271	12	0	7563	12022	2650	300	9981	13	3809	569	180	2131	8505	3406	450	21	113	9	116	398	469	222	507	451	126	126	106	1387	254	203	897	562	71	843	254	2625	34	9	1198
Medicine	Diseases of the digestive system	private sector	maintained	no	2019	201	yes	342	172	131	1	0	38	220	118	10	252	0	69	7	1	34	163	118	22	3	1	0	0	7	9	6	7	3	3	5	1	45	7	2	22	12	10	22	2	18	2	0	12
Medicine	Diseases of the circulatory system	private sector	changed	yes	2019	371	yes	2187	1415	708	2	0	62	895	1260	36	1589	2	458	70	3	37	395	966	754	2	5	0	21	80	55	45	76	31	26	29	23	243	30	21	210	70	33	275	13	42	0	0	70
Medicine	Diseases of the skin and subcutaneous tissue	government	maintained	yes	2019	83	yes	303	141	29	2	1	130	232	67	5	152	0	132	10	2	51	181	55	10	1	5	0	47	16	10	13	26	10	0	0	0	18	1	1	14	28	2	15	1	10	2	0	19
Medicine	Diseases of the skin and subcutaneous tissue	government	maintained	yes	2019	83	yes	33	14	11	0	1	7	23	8	1	19	0	10	1	0	3	18	9	1	0	3	0	1	0	1	2	2	0	3	0	0	1	0	2	3	2	3	2	0	0	0	0	0
Medicine	Diseases of the skin and subcutaneous tissue	government	maintained	yes	2019	83	yes	26	2	13	0	1	10	17	7	1	14	0	8	1	0	2	13	6	3	0	2	0	0	1	1	1	0	2	0	0	0	3	1	0	1	1	0	1	0	0	0	0	0
Product	Symptoms, signs and abnormal clinical and laboratory findings, not elsewhere classified	private sector	maintained	yes	2019	462	yes	30	15	14	1	0	0	5	23	1	23	0	4	0	0	0	15	13	0	0	0	0	0	1	0	0	1	0	0	0	0	4	0	0	4	0	0	0	0	0	0	0	2
Product	Diseases of the circulatory system	government	maintained	no	2019	364	yes	17	1	15	0	0	1	16	0	1	10	0	4	1	0	3	7	5	1	0	0	0	0	0	0	1	0	0	0	0	0	0	1	0	2	0	0	0	0	11	0	0	0
Medicine	Neoplasms	government	maintained	yes	2019	120	yes	45	4	38	1	0	2	22	18	2	32	0	6	0	0	0	23	12	5	0	1	0	0	2	1	0	1	1	0	0	1	3	0	0	1	0	0	3	0	4	0	0	0
Medicine	Endocrine, nutritional and metabolic diseases	government	maintained	no	2019	127	yes	924	478	132	2	0	335	649	292	16	687	1	199	38	7	61	432	379	62	0	0	0	1	29	10	8	8	5	1	3	3	20	0	1	228	25	0	51	3	9	0	0	14
Medicine	Symptoms, signs and abnormal clinical and laboratory findings, not elsewhere classified	government	maintained	no	2019	466	yes	9	4	3	1	0	1	6	2	0	5	0	3	0	0	1	4	2	1	0	0	0	0	0	0	0	0	0	0	0	0	0	0	0	0	0	0	0	0	1	0	0	0
Medicine	Symptoms, signs and abnormal clinical and laboratory findings, not elsewhere classified	government	maintained	no	2019	92	yes	1	0	0	0	0	1	0	1	0	0	0	1	0	0	1	0	0	0	0	0	0	0	0	0	0	0	0	0	0	0	0	0	0	0	0	0	0	0	0	0	0	0
Medicine	Mental and behavioural disorders	government	maintained	no	2019	122	yes	47	29	14	1	0	3	30	15	2	38	0	5	0	0	1	12	22	10	0	0	0	0	0	0	1	0	0	0	0	0	5	0	0	1	0	0	0	0	0	0	0	5
Procedure	Diseases of the digestive system	government	maintained	yes	2019	223	yes	32	2	24	0	0	6	10	21	0	21	0	10	0	0	0	20	11	0	2	0	0	0	0	4	2	2	0	0	0	2	2	10	1	0	1	0	2	0	2	0	0	0
Medicine	Certain infectious and parasitic diseases	government	maintained	yes	2019	305	yes	79	1	70	0	0	8	65	11	3	56	0	16	1	0	0	28	41	7	0	0	0	1	3	3	2	1	0	0	0	0	4	1	0	34	1	0	13	0	2	0	0	0
Procedure	Neoplasms	government	maintained	yes	2019	134	yes	641	185	345	1	1	109	439	191	9	460	1	142	18	2	18	286	259	65	0	8	9	4	39	12	17	9	16	6	3	2	32	7	11	36	43	6	86	6	94	0	0	25
Medicine	Diseases of the skin and subcutaneous tissue	private sector	maintained	no	2019	230	yes	606	417	140	2	1	46	318	277	12	476	0	96	11	4	29	254	250	58	1	1	0	6	9	1	12	2	21	1	4	12	43	0	6	25	9	6	62	0	26	0	0	72
Medicine	Diseases of the eye and adnexa	private sector	changed	yes	2019	272	yes	2373	987	407	3	2	974	1447	912	96	1754	1	428	80	22	279	1094	805	159	0	7	0	7	57	36	37	17	120	3	11	16	196	16	8	94	31	6	142	7	51	3	0	55
Medicine	Diseases of the digestive system	government	maintained	yes	2019	92	yes	1525	1070	335	3	1	116	1070	440	35	1079	1	330	65	7	160	679	531	133	0	2	1	8	93	38	38	27	40	5	31	8	214	16	12	64	26	17	251	38	101	7	2	57
Medicine	Endocrine, nutritional and metabolic diseases	government	maintained	yes	2019	199	yes	389	149	153	1	0	86	276	108	5	298	1	68	12	3	18	144	166	53	0	1	0	2	15	15	6	2	7	0	0	0	16	0	11	17	5	0	112	0	68	0	0	10
Medicine	Diseases of the blood and blood-forming organs and certain disorders involving the immune mechanism	government	maintained	no	2019	131	yes	1280	581	439	3	4	249	904	317	18	890	0	258	55	14	80	581	447	99	4	4	1	4	21	11	8	27	15	6	26	8	58	2	3	57	25	3	497	20	54	62	0	80
Medicine	Diseases of the musculoskeletal system and connective tissue	private sector	maintained	no	2019	249	yes	1510	1149	94	1	0	119	711	650	23	910	0	356	72	5	130	512	584	130	6	7	6	8	43	24	76	29	33	8	21	21	92	8	20	50	26	13	152	6	96	3	1	100
Medicine	Diseases of the musculoskeletal system and connective tissue	private sector	changed	no	2019	250	yes	1129	813	237	2	1	76	661	459	24	803	2	256	35	2	42	347	525	204	0	10	1	8	31	19	27	8	20	7	13	9	94	12	10	50	21	12	102	4	88	0	1	114
Medicine	Diseases of the musculoskeletal system and connective tissue	private sector	changed	yes	2019	210	yes	81	14	42	1	1	9	37	25	1	50	0	8	3	0	9	16	27	10	0	0	0	0	5	7	3	0	0	0	0	0	6	0	2	6	3	1	3	0	11	0	0	1
Medicine	Diseases of the musculoskeletal system and connective tissue	government	maintained	no	2019	107	yes	52	5	38	1	1	7	31	11	0	32	0	10	0	0	3	14	19	6	0	0	0	2	0	3	2	0	0	0	1	0	1	3	0	3	2	1	15	0	0	0	0	0
Medicine	Certain infectious and parasitic diseases	government	maintained	yes	2019	133	yes	12	3	6	0	0	3	9	3	0	6	0	4	2	0	1	6	4	1	0	0	0	1	1	1	0	0	0	0	0	0	2	0	1	1	1	0	2	0	0	0	0	0
Medicine	Certain infectious and parasitic diseases	government	maintained	yes	2019	79	yes	18	10	4	1	0	3	12	3	0	8	0	7	0	1	0	6	7	1	0	0	0	0	1	0	0	0	0	1	0	0	0	0	0	0	0	0	1	0	0	1	0	1
Procedure	Diseases of the blood and blood-forming organs and certain disorders involving the immune mechanism	government	maintained	yes	2019	80	yes	17	7	5	2	0	3	9	5	0	8	0	4	2	0	0	7	7	0	0	0	0	0	0	0	0	0	1	0	0	0	1	0	0	1	0	1	1	0	0	0	0	2
Procedure	Diseases of the blood and blood-forming organs and certain disorders involving the immune mechanism	government	maintained	yes	2019	79	yes	37	18	6	1	0	12	27	6	1	19	1	7	5	2	9	10	11	1	0	0	0	0	14	0	2	0	0	0	0	0	3	1	1	1	0	0	3	0	1	0	0	2
Procedure	Diseases of the genitourinary system	private sector	changed	yes	2019	230	yes	38	2	22	2	0	12	18	16	1	27	0	5	1	0	3	15	13	3	0	1	0	0	1	2	2	0	0	0	0	2	4	1	0	2	1	0	3	0	0	0	0	1
Medicine	Diseases of the respiratory system	private sector	changed	yes	2019	269	yes	2345	1348	697	7	3	290	1698	620	38	1677	3	488	112	21	133	981	952	230	4	4	1	7	46	55	53	120	52	15	14	19	222	33	28	151	64	10	268	12	176	7	0	118
Medicine	Diseases of the blood and blood-forming organs and certain disorders involving the immune mechanism	private sector	maintained	yes	2019	247	yes	5855	3519	829	5	7	1495	3922	1895	175	3675	15	1623	329	86	690	2736	1908	397	11	8	35	9	438	108	40	66	181	193	28	69	604	90	258	949	52	299	499	57	287	116	2	419
Medicine	Certain infectious and parasitic diseases	government	maintained	yes	2020	413	no	0	0	0	0	0	0	0	0	0	0	0	0	0	0	0	0	0	0	0	0	0	0	0	0	0	0	0	0	0	0	0	0	0	0	0	0	0	0	0	0	0	0
Procedure	Diseases of the blood and blood-forming organs and certain disorders involving the immune mechanism	government	maintained	yes	2020	40	no	0	0	0	0	0	0	0	0	0	0	0	0	0	0	0	0	0	0	0	0	0	0	0	0	0	0	0	0	0	0	0	0	0	0	0	0	0	0	0	0	0	0
Medicine	Diseases of the nervous system	private sector	maintained	yes	2019	238	yes	1027	881	75	1	1	69	774	249	24	738	0	216	45	2	55	523	373	70	1	8	1	8	32	22	34	10	17	5	4	25	80	3	19	105	21	6	137	7	63	0	0	29
Product	Diseases of the ear and mastoid process	government	maintained	yes	2020	191	yes	192	96	60	2	0	34	154	32	1	134	0	45	6	10	11	76	80	9	0	2	0	3	5	2	3	4	4	0	0	3	11	1	2	7	5	1	13	7	29	0	0	7
Procedure	Neoplasms	government	maintained	no	2020	478	yes	1277	265	209	2	0	801	782	490	35	982	0	194	61	19	199	503	375	176	1	60	1	1	9	17	8	9	10	1	2	15	54	1	2	19	5	0	31	1	21	1	0	5
Medicine	Diseases of the genitourinary system	government	maintained	no	2020	157	yes	9	2	6	0	1	0	2	6	0	7	0	1	0	0	0	4	4	0	0	0	0	0	0	0	4	0	0	0	0	0	1	0	0	0	2	0	0	0	0	0	0	0
Medicine	Diseases of the genitourinary system	government	maintained	no	2020	157	yes	5	0	4	0	1	0	0	4	0	2	0	2	0	0	0	2	2	0	0	0	0	0	0	0	2	0	0	0	0	0	0	0	0	0	3	0	0	0	0	0	0	0
Medicine	Diseases of the musculoskeletal system and connective tissue	private sector	changed	yes	2020	244	yes	891	683	129	2	0	77	738	146	17	533	3	285	46	2	29	289	446	118	3	4	2	15	20	42	21	23	11	8	18	15	85	19	6	60	27	4	73	10	57	3	3	49
Medicine	Certain infectious and parasitic diseases	government	maintained	yes	2020	167	yes	91	13	60	0	0	20	54	36	1	51	0	31	7	1	18	54	15	2	0	0	1	2	6	3	2	1	3	1	1	3	11	4	1	2	2	0	7	1	18	0	0	3
Procedure	Certain conditions originating in the perinatal period	government	maintained	yes	2020	549	yes	244	6	190	0	4	38	194	35	4	137	0	79	9	2	33	81	89	24	2	0	0	2	2	2	7	4	6	1	2	1	17	62	5	13	11	0	36	8	15	3	0	8
Procedure	Neoplasms	government	maintained	yes	2020	128	yes	58	6	48	0	0	4	15	39	2	38	0	14	0	0	2	21	30	1	0	0	0	3	6	0	2	0	1	0	1	2	10	0	0	1	2	1	4	3	1	0	0	1
Procedure	Neoplasms	government	maintained	yes	2020	128	yes	66	14	50	0	0	2	15	50	1	48	0	16	0	0	1	23	39	2	0	0	0	3	6	2	5	0	1	1	1	1	11	1	0	2	1	2	4	6	0	0	0	0
Medicine	Diseases of the circulatory system	private sector	maintained	no	2020	314	yes	3384	901	597	2	3	2065	2096	1458	138	2704	3	574	135	60	361	1724	1242	167	2	16	0	4	127	18	60	13	68	8	40	26	482	10	6	125	80	8	188	5	114	0	0	126
Medicine	Endocrine, nutritional and metabolic diseases	mix	maintained	no	2020	242	yes	1421	240	1045	2	1	133	1163	247	24	999	3	340	44	0	181	768	393	68	2	18	0	7	83	82	60	20	33	15	11	16	129	18	19	95	41	19	118	24	77	7	1	63
Medicine	Endocrine, nutritional and metabolic diseases	government	maintained	no	2020	242	yes	39	10	22	1	0	6	26	12	2	31	0	5	0	0	2	16	17	3	0	0	0	0	1	5	3	0	4	0	0	0	3	0	0	4	0	0	4	0	2	0	0	3
Medicine	Endocrine, nutritional and metabolic diseases	government	maintained	yes	2020	277	yes	3618	1091	2183	7	0	337	2027	1568	86	2828	3	605	73	3	130	1226	1591	645	4	13	9	41	105	57	103	76	69	20	25	14	370	71	20	232	93	11	378	70	208	10	1	128
Medicine	Certain infectious and parasitic diseases	government	maintained	no	2020	283	yes	127	1	120	1	2	3	99	24	6	88	0	29	0	0	0	33	66	24	0	2	0	1	2	10	1	0	2	2	4	2	9	5	3	9	11	0	21	2	4	0	0	6
Medicine	Certain infectious and parasitic diseases	government	maintained	yes	2020	388	yes	655	17	580	1	0	57	479	174	11	500	1	125	16	2	9	187	354	101	5	1	1	17	51	1	15	6	15	2	1	2	44	8	4	101	12	2	111	0	110	0	30	11
Medicine	Neoplasms	Social	maintained	no	2020	299	yes	1347	362	468	2	3	512	874	451	45	979	5	250	46	12	74	614	501	124	1	12	0	8	38	31	24	10	16	8	6	150	152	13	16	117	101	1	135	1	42	1	0	31
Medicine	Certain infectious and parasitic diseases	government	maintained	yes	2020	84	no	0	0	0	0	0	0	0	0	0	0	0	0	0	0	0	0	0	0	0	0	0	0	0	0	0	0	0	0	0	0	0	0	0	0	0	0	0	0	0	0	0	0
Procedure	Diseases of the blood and blood-forming organs and certain disorders involving the immune mechanism	government	maintained	yes	2020	248	no	0	0	0	0	0	0	0	0	0	0	0	0	0	0	0	0	0	0	0	0	0	0	0	0	0	0	0	0	0	0	0	0	0	0	0	0	0	0	0	0	0	0
Medicine	Diseases of the skin and subcutaneous tissue	private sector	changed	yes	2020	348	yes	386	102	239	5	2	38	258	109	19	285	0	57	6	1	7	161	156	42	0	2	0	1	15	18	4	6	4	0	1	4	29	6	7	8	1	5	27	2	28	0	0	15
Medicine	Diseases of the skin and subcutaneous tissue	private sector	maintained	no	2020	325	yes	422	207	150	1	0	64	275	144	8	315	0	83	13	3	23	166	165	62	1	2	0	5	13	11	6	7	9	1	7	3	34	6	2	14	11	2	55	1	25	5	0	15
Medicine	Diseases of the musculoskeletal system and connective tissue	private sector	maintained	no	2020	325	yes	356	164	123	2	1	66	227	120	5	263	2	71	6	2	25	117	159	44	0	1	1	0	14	14	7	4	1	4	4	2	25	8	5	19	6	1	36	0	33	2	0	12
Medicine	Diseases of the musculoskeletal system and connective tissue	private sector	maintained	yes	2020	384	yes	103	19	79	1	0	4	55	43	3	76	0	17	2	1	0	32	44	21	0	1	0	2	2	9	5	0	1	1	2	2	7	2	3	6	6	2	9	2	6	1	0	8
Medicine	Diseases of the digestive system	private sector	maintained	no	2020	352	yes	272	145	107	1	0	19	167	101	4	188	1	67	8	1	8	117	112	30	0	2	0	8	26	6	8	5	4	0	1	0	44	10	6	8	3	5	9	3	9	0	1	10
Medicine	Neoplasms	private sector	maintained	yes	2020	287	yes	1923	1351	104	3	1	467	1249	672	29	1271	2	529	90	12	133	797	754	225	0	1	0	49	76	142	145	17	18	5	36	7	872	89	0	38	18	1	60	6	16	7	0	53
Medicine	Endocrine, nutritional and metabolic diseases	private sector	changed	yes	2020	336	yes	83	11	28	1	1	42	45	34	0	60	0	15	4	0	12	24	36	7	0	0	0	0	2	3	0	0	1	0	0	0	4	12	1	0	0	5	2	0	3	1	0	6
Medicine	Neoplasms	mix	changed	yes	2020	290	yes	2300	842	658	6	2	801	1607	680	35	1905	4	286	57	9	129	950	891	308	1	7	0	6	84	19	39	16	35	1	19	11	199	11	6	169	37	51	115	11	394	4	2	112
Medicine	Endocrine, nutritional and metabolic diseases	government	maintained	yes	2020	103	no	0	0	0	0	0	0	0	0	0	0	0	0	0	0	0	0	0	0	0	0	0	0	0	0	0	0	0	0	0	0	0	0	0	0	0	0	0	0	0	0	0	0
Procedure	Certain infectious and parasitic diseases	government	maintained	yes	2020	330	yes	50	7	34	0	0	9	32	14	0	34	0	8	4	0	1	12	23	10	0	1	0	1	1	0	7	1	0	0	0	0	9	0	0	0	0	0	10	0	3	0	0	2
Medicine	Certain infectious and parasitic diseases	government	maintained	yes	2020	469	yes	66	10	40	2	0	14	42	18	1	49	0	9	1	0	1	18	35	6	0	0	0	0	3	1	1	1	0	0	0	0	3	0	1	13	1	0	14	1	11	0	0	2
Medicine	Certain infectious and parasitic diseases	government	maintained	yes	2020	155	yes	21	2	16	0	0	3	13	7	0	13	0	7	0	0	0	3	12	5	0	0	0	0	2	0	0	0	0	0	1	0	2	1	1	2	1	0	5	0	3	0	0	0
Procedure	Certain infectious and parasitic diseases	government	maintained	yes	2020	160	yes	42	0	36	0	1	5	32	7	2	26	0	10	1	0	0	14	23	2	0	0	0	0	1	0	1	0	0	0	2	1	3	1	1	11	3	0	7	2	1	0	0	3
Medicine	Diseases of the eye and adnexa	private sector	maintained	yes	2020	304	yes	978	553	231	2	2	190	547	422	19	678	0	243	29	6	43	284	466	170	3	7	0	4	55	23	22	15	19	5	10	5	123	13	11	63	55	4	115	5	49	2	2	27
Medicine	Diseases of the musculoskeletal system and connective tissue	government	maintained	no	2020	41	no	0	0	0	0	0	0	0	0	0	0	0	0	0	0	0	0	0	0	0	0	0	0	0	0	0	0	0	0	0	0	0	0	0	0	0	0	0	0	0	0	0	0
Medicine	Injury, poisoning and certain other consequences of external causes	government	maintained	no	2020	20	no	0	0	0	0	0	0	0	0	0	0	0	0	0	0	0	0	0	0	0	0	0	0	0	0	0	0	0	0	0	0	0	0	0	0	0	0	0	0	0	0	0	0
Medicine	Certain infectious and parasitic diseases	government	changed	yes	2020	302	yes	1074	146	744	6	14	164	865	174	24	659	1	295	60	1	23	443	503	69	0	13	1	3	126	80	21	11	13	7	2	1	95	1	83	96	38	3	25	1	30	13	1	45
Medicine	Neoplasms	Social	maintained	yes	2020	243	yes	245	151	80	2	1	11	178	60	6	221	0	6	5	2	11	72	124	29	0	1	0	0	5	0	3	0	2	3	0	0	8	0	1	19	5	0	9	0	16	0	0	43
Medicine	Neoplasms	Social	maintained	yes	2020	243	yes	420	189	204	2	1	24	301	110	8	355	0	36	12	2	12	170	176	51	0	3	0	0	6	9	5	1	5	2	2	1	19	1	4	37	6	1	22	0	54	0	0	47
Medicine	Neoplasms	Social	maintained	yes	2020	243	yes	204	117	78	1	1	7	144	54	4	178	0	12	4	1	10	70	94	23	0	1	0	0	8	0	2	2	2	5	0	0	6	0	1	15	5	0	5	0	7	0	0	17
Medicine	Diseases of the nervous system	private sector	maintained	no	2020	310	yes	2339	352	1621	6	5	365	885	1420	40	1863	0	371	31	5	33	684	1137	446	4	11	0	0	103	26	48	138	83	21	37	9	194	37	3	182	33	41	227	17	169	33	0	80
Medicine	Diseases of the nervous system	private sector	maintained	no	2020	277	yes	5601	3571	524	2	0	1504	3944	1628	108	3711	12	1389	352	58	693	2464	1877	480	0	16	28	24	155	92	216	16	113	13	13	23	531	20	82	233	291	243	338	32	132	6	3	89
Medicine	Diseases of the musculoskeletal system and connective tissue	government	maintained	yes	2020	156	yes	89	75	0	0	0	14	73	16	2	56	0	26	5	0	11	31	41	6	0	0	0	1	1	2	0	1	2	0	1	1	3	4	0	4	4	0	14	1	4	0	0	9
Medicine	Diseases of the nervous system	private sector	changed	yes	2020	346	yes	706	496	146	1	0	63	479	210	9	459	0	177	44	11	44	248	307	79	0	8	7	4	18	21	103	5	16	5	1	6	76	0	36	32	8	12	48	2	22	1	0	15
Medicine	Neoplasms	private sector	maintained	no	2020	210	yes	29	9	16	1	0	3	15	11	0	22	0	4	0	1	1	9	15	0	0	0	0	0	0	0	1	0	0	0	0	0	8	0	0	0	0	0	0	2	3	0	0	0
Procedure	Diseases of the ear and mastoid process	Social	maintained	yes	2020	283	yes	272	37	216	0	0	19	136	133	13	208	0	45	3	0	9	96	138	26	0	0	0	0	25	2	3	2	25	1	0	10	33	1	1	18	8	0	8	3	17	0	0	14
Procedure	Factors influencing health status and contact with health services	Social	maintained	yes	2020	246	yes	195	29	152	5	1	8	146	40	1	136	0	44	5	0	4	64	86	32	0	0	0	5	10	3	0	3	9	0	0	9	15	1	1	10	1	0	32	1	11	2	0	5
Medicine	Endocrine, nutritional and metabolic diseases	private sector	maintained	no	2020	363	yes	1939	1067	309	2	2	559	1283	640	30	1433	2	350	108	25	231	707	778	182	0	10	0	4	51	13	14	142	11	5	11	2	62	3	2	69	40	4	87	3	449	1	0	180
Medicine	Diseases of the eye and adnexa	private sector	maintained	no	2020	293	yes	400	138	176	1	2	83	225	158	12	279	1	79	12	1	9	151	154	68	0	0	0	5	25	5	34	3	10	4	1	0	58	0	1	18	23	0	37	2	7	1	0	7
Medicine	Endocrine, nutritional and metabolic diseases	government	maintained	no	2020	37	no	0	0	0	0	0	0	0	0	0	0	0	0	0	0	0	0	0	0	0	0	0	0	0	0	0	0	0	0	0	0	0	0	0	0	0	0	0	0	0	0	0	0
Medicine	Diseases of the nervous system	private sector	maintained	no	2020	228	yes	306	222	19	1	0	64	210	92	4	242	0	43	13	0	43	168	74	17	0	2	0	1	7	3	2	3	5	0	1	1	43	0	5	34	6	1	23	2	38	0	0	8
Medicine	Diseases of the circulatory system	private sector	maintained	no	2020	294	yes	262	80	138	1	0	43	93	167	4	215	0	35	6	2	3	84	127	44	0	0	1	1	0	1	9	2	7	0	0	3	7	0	0	26	0	0	65	1	6	1	0	19
Medicine	Endocrine, nutritional and metabolic diseases	private sector	maintained	no	2020	351	yes	12304	8844	959	7	2	2492	8624	3643	222	8493	20	2852	680	263	1351	4848	4537	1268	6	63	28	12	1183	168	154	199	195	13	186	56	799	141	113	350	814	28	1831	77	759	23	0	837
Medicine	Endocrine, nutritional and metabolic diseases	private sector	changed	yes	2020	379	yes	10735	7616	876	5	2	2236	7564	3136	206	7202	17	2705	570	225	1145	4203	3960	1165	5	92	7	15	1407	159	129	171	148	13	170	42	554	46	155	321	1100	22	1412	70	631	28	0	540
Medicine	Certain infectious and parasitic diseases	government	maintained	yes	2020	127	yes	18	2	14	0	0	2	12	4	0	5	0	11	0	0	1	3	9	3	0	0	0	0	0	2	3	0	0	1	0	1	1	0	0	0	2	1	1	0	0	1	0	0
Medicine	Neoplasms	government	maintained	no	2020	94	yes	38	5	30	2	0	1	23	10	0	26	0	6	1	0	1	9	22	1	0	0	0	0	0	1	0	2	0	0	0	4	7	0	0	9	0	0	1	1	0	0	0	5
Medicine	Diseases of the respiratory system	government	maintained	yes	2020	337	yes	1625	283	1207	8	18	109	784	791	23	1356	0	177	19	1	21	407	738	408	2	0	0	2	51	13	39	34	33	7	20	7	165	15	10	96	64	1	162	6	161	4	1	23
Procedure	Diseases of the nervous system	government	maintained	yes	2021	236	yes	636	57	446	1	0	133	328	304	23	459	1	123	26	0	57	330	205	40	0	2	0	3	18	28	20	16	20	3	1	2	63	10	4	24	25	6	47	20	65	2	0	31
Product	Diseases of the circulatory system	government	maintained	no	2021	284	yes	163	82	55	0	0	26	134	27	0	112	0	38	11	1	9	83	56	12	0	3	0	0	6	3	4	4	1	0	0	0	13	1	2	5	10	0	35	0	13	0	0	3
Procedure	Certain infectious and parasitic diseases	government	maintained	yes	2021	270	yes	18	0	17	0	1	0	12	5	2	8	0	7	0	0	0	5	11	1	0	0	0	0	6	0	0	1	0	0	1	1	4	0	0	0	0	0	0	0	2	0	1	1
Medicine	Diseases of the musculoskeletal system and connective tissue	private sector	maintained	yes	2021	248	yes	249	92	143	3	0	11	162	69	4	166	0	55	6	0	8	73	113	37	0	2	1	1	5	6	6	4	2	3	4	3	34	5	2	22	17	2	20	2	20	0	0	5
Medicine	Diseases of the skin and subcutaneous tissue	private sector	maintained	no	2021	235	yes	843	644	156	3	1	39	519	304	14	536	1	234	38	6	79	339	331	68	0	5	1	8	23	23	30	16	22	9	8	13	68	20	11	44	32	10	118	2	71	6	2	39
Medicine	Endocrine, nutritional and metabolic diseases	private sector	maintained	yes	2021	244	yes	619	334	116	7	2	160	411	170	3	424	1	131	22	12	49	237	233	50	0	0	0	0	5	5	6	1	7	6	6	45	9	4	2	147	2	1	126	4	3	0	0	70
Medicine	Diseases of the nervous system	private sector	changed	yes	2021	250	yes	5950	2144	708	5	0	3093	4668	1274	104	3969	9	1519	341	73	574	3198	1777	320	1	25	4	26	265	168	477	370	115	52	41	24	365	33	120	206	156	151	523	66	943	14	2	400
Medicine	Certain infectious and parasitic diseases	government	maintained	yes	2021	45	yes	87	0	75	0	0	12	30	57	1	19	5	59	3	0	1	39	36	11	2	0	0	63	0	0	1	0	0	0	1	0	1	1	0	0	0	0	6	0	0	5	0	0
Procedure	Diseases of the nervous system	government	maintained	yes	2021	143	yes	9	2	5	0	0	2	4	5	0	7	0	0	2	0	1	4	3	1	0	0	0	0	1	0	0	0	2	0	2	0	0	0	0	0	0	0	1	0	0	0	0	0
Medicine	Factors influencing health status and contact with health services	private sector	changed	yes	2021	352	yes	191	18	140	1	0	32	144	43	8	142	0	31	6	2	13	58	86	28	0	0	0	0	8	5	8	8	1	0	4	0	11	1	0	15	4	0	14	0	18	4	0	6
Medicine	Endocrine, nutritional and metabolic diseases	private sector	maintained	no	2021	224	yes	361	199	99	2	0	61	230	128	1	289	0	61	7	2	4	147	156	49	0	1	0	7	26	7	3	10	4	0	16	0	19	0	1	42	10	0	50	1	28	2	0	52
Medicine	Mental and behavioural disorders	government	maintained	no	2021	112	yes	1202	969	99	2	1	131	943	256	20	731	0	363	85	11	148	570	437	33	1	44	2	12	45	68	34	26	22	11	15	7	227	20	7	56	31	10	73	12	52	3	0	41
Medicine	Diseases of the respiratory system	government	maintained	no	2021	94	yes	26	18	7	0	0	1	19	6	0	16	0	7	2	0	0	9	13	3	0	0	0	0	0	1	0	0	1	0	0	0	5	0	0	4	0	0	1	0	0	0	0	0
Medicine	Diseases of the respiratory system	government	maintained	no	2021	94	yes	1234	647	501	3	1	82	838	386	21	899	1	243	60	5	40	472	545	162	0	5	2	10	29	36	16	19	42	1	13	11	84	8	14	72	38	10	131	3	80	1	0	31
Medicine	Diseases of the eye and adnexa	mix	maintained	yes	2021	283	yes	931	380	213	2	2	334	495	425	44	736	1	117	22	2	17	228	441	232	1	2	0	2	48	18	13	8	16	3	3	8	90	3	8	49	19	4	85	3	50	1	0	17
Medicine	Diseases of the nervous system	private sector	changed	yes	2021	297	yes	379	271	40	1	0	67	245	128	8	245	2	101	17	2	28	164	162	17	0	1	0	1	11	13	24	2	10	2	1	2	29	1	9	6	13	1	17	4	16	0	0	3
Medicine	Mental and behavioural disorders	private sector	maintained	no	2021	204	yes	67	46	15	1	0	5	38	28	0	53	0	10	3	1	12	33	17	3	0	2	0	1	2	1	0	0	1	0	0	0	17	1	0	2	0	0	2	0	15	0	0	3
Product	Diseases of the circulatory system	government	changed	yes	2021	129	yes	17	4	11	2	0	0	3	11	0	12	0	2	0	0	1	3	7	3	0	0	0	0	0	0	0	0	0	0	0	0	8	0	0	0	1	0	2	0	0	0	0	0
Medicine	Diseases of the respiratory system	government	maintained	no	2021	99	yes	1195	235	803	2	3	152	643	535	22	944	1	182	29	6	24	324	592	232	1	3	0	2	35	23	18	25	30	1	6	9	121	11	1	53	43	8	120	5	137	10	0	37
Medicine	Diseases of the respiratory system	government	changed	yes	2021	99	yes	787	309	386	4	3	84	496	274	15	596	1	142	16	4	20	233	371	142	1	2	0	4	5	19	21	19	42	2	5	11	75	9	6	30	19	2	126	3	64	2	0	19
Medicine	Diseases of the nervous system	government	maintained	yes	2021	336	yes	80	1	76	0	0	2	49	30	3	55	0	20	1	0	0	28	40	11	0	0	0	0	2	4	11	1	3	0	0	4	4	1	0	6	14	0	6	0	4	0	0	8
Procedure	Diseases of the nervous system	government	maintained	yes	2021	226	yes	82	10	65	0	0	7	45	36	3	66	0	10	2	0	6	27	35	13	1	0	0	0	2	1	10	11	3	0	0	6	3	0	0	3	0	0	11	0	6	0	0	12
Medicine	Certain infectious and parasitic diseases	government	maintained	yes	2021	156	yes	550	289	102	1	1	155	320	219	13	452	1	60	13	0	16	123	259	141	1	4	0	2	19	2	5	7	7	1	6	3	12	1	1	19	3	1	24	3	20	2	0	18
Medicine	Endocrine, nutritional and metabolic diseases	private sector	maintained	no	2021	254	yes	1199	569	290	3	0	336	773	416	19	794	3	294	79	13	102	463	461	150	0	3	1	4	160	27	18	163	9	0	2	8	63	5	20	18	110	13	148	5	217	2	1	14
Medicine	Endocrine, nutritional and metabolic diseases	private sector	maintained	no	2021	312	yes	2098	1557	151	2	1	386	1518	570	38	1353	5	605	87	74	256	895	690	173	2	23	3	6	77	40	62	25	83	16	19	17	510	16	4	141	42	20	149	5	317	7	1	76
Medicine	Diseases of the musculoskeletal system and connective tissue	private sector	maintained	no	2021	265	yes	370	147	145	3	2	73	226	120	9	252	1	74	10	1	10	122	173	40	1	2	0	2	17	17	9	6	8	2	8	5	32	6	11	12	24	5	30	8	35	1	2	17
Medicine	Diseases of the nervous system	government	maintained	no	2021	253	yes	4661	1553	653	10	1	2444	2236	2406	76	3129	32	1105	300	49	992	2226	1166	209	7	40	7	36	279	79	212	90	101	28	31	38	413	44	50	343	123	24	673	35	273	17	34	222
Medicine	Diseases of the skin and subcutaneous tissue	private sector	maintained	no	2021	273	yes	39	11	21	1	0	6	19	15	1	25	0	6	2	0	2	10	13	8	0	0	0	0	0	7	1	3	0	2	0	0	3	0	0	4	1	0	5	0	3	0	0	0
Medicine	Diseases of the musculoskeletal system and connective tissue	private sector	maintained	no	2021	211	yes	67	8	54	1	0	4	32	30	1	53	0	8	0	0	1	24	27	10	0	0	0	0	0	7	0	4	1	0	0	0	10	0	1	5	0	0	4	0	6	0	0	8
Medicine	Diseases of the circulatory system	government	maintained	yes	2021	92	yes	16	5	5	0	1	5	9	5	0	9	0	3	2	0	4	5	5	0	0	0	0	0	0	0	4	0	0	0	0	0	1	0	0	0	1	0	0	0	1	0	0	2
Procedure	Neoplasms	government	maintained	yes	2021	135	yes	12	8	3	1	0	0	7	4	0	10	0	0	1	0	0	3	7	1	0	0	0	0	0	1	0	1	0	0	0	0	4	0	0	0	0	0	1	0	0	1	0	0
Procedure	Factors influencing health status and contact with health services	government	maintained	yes	2021	321	yes	37	0	35	0	0	2	32	4	0	24	1	11	0	0	1	7	18	7	0	0	0	6	0	0	0	0	0	0	0	1	3	1	0	1	0	0	9	0	8	0	0	2
Medicine	Diseases of the digestive system	private sector	maintained	yes	2021	210	yes	140	40	89	1	0	10	81	56	0	108	0	20	9	0	3	49	66	19	0	2	0	0	12	4	5	4	1	0	0	2	20	0	0	6	1	2	9	0	8	0	0	3
Medicine	Endocrine, nutritional and metabolic diseases	private sector	maintained	no	2021	211	yes	659	456	36	2	0	165	399	254	12	477	2	130	32	9	29	238	279	72	0	0	1	1	11	73	1	0	4	1	1	0	7	1	0	10	12	1	8	2	141	1	0	44
Medicine	Diseases of the blood and blood-forming organs and certain disorders involving the immune mechanism	private sector	maintained	no	2021	206	yes	119	48	19	0	1	8	49	26	0	48	0	21	6	1	9	26	30	6	0	0	0	1	1	7	0	0	0	1	0	1	24	0	2	2	2	1	7	0	3	0	0	13
Medicine	Certain infectious and parasitic diseases	government	maintained	yes	2021	62	yes	9	0	4	2	0	3	4	2	0	4	0	2	0	0	1	3	1	1	0	0	0	0	1	0	0	0	0	0	0	0	1	0	0	0	2	0	1	0	0	0	0	0
Medicine	Certain infectious and parasitic diseases	government	maintained	no	2021	74	yes	32	2	22	1	0	7	16	13	1	23	0	4	1	0	0	7	15	5	0	0	0	0	2	1	2	0	2	0	0	0	3	1	0	1	1	0	5	0	0	0	0	0
Procedure	Codes for special purposes	government	maintained	no	2021	57	yes	212	41	135	3	0	33	120	88	7	169	0	27	5	0	6	87	94	15	0	1	0	0	5	3	6	5	0	2	4	2	8	1	0	4	5	1	21	4	16	0	0	3
Medicine	Endocrine, nutritional and metabolic diseases	private sector	maintained	no	2021	199	yes	590	393	86	3	0	108	399	186	10	376	1	147	51	5	31	216	236	67	1	7	0	5	86	6	13	13	4	2	2	0	45	0	0	39	24	1	113	1	10	0	0	8
Medicine	Diseases of the musculoskeletal system and connective tissue	private sector	maintained	no	2021	198	yes	612	238	299	4	1	70	372	213	11	439	3	120	12	0	9	189	274	76	0	3	1	0	26	38	21	14	15	5	18	11	38	8	16	34	37	0	25	5	42	2	0	20
Medicine	Diseases of the circulatory system	private sector	changed	yes	2021	251	yes	359	262	64	2	0	31	244	105	8	251	1	71	18	5	18	145	127	39	0	2	0	0	3	5	19	16	4	0	2	6	65	5	4	31	10	4	42	2	15	2	0	20
Medicine	Symptoms, signs and abnormal clinical and laboratory findings, not elsewhere classified	government	maintained	no	2021	84	yes	8	2	5	0	0	1	7	1	0	7	0	1	0	0	0	2	5	0	0	0	0	0	0	0	0	1	0	1	0	0	0	0	0	1	0	0	1	0	1	0	0	1
Medicine	Symptoms, signs and abnormal clinical and laboratory findings, not elsewhere classified	government	maintained	no	2021	84	yes	65	13	45	2	1	4	45	16	0	45	0	16	0	0	1	25	28	4	0	0	0	1	8	1	6	1	3	0	2	0	5	0	0	12	0	0	6	0	2	0	0	0
Medicine	Symptoms, signs and abnormal clinical and laboratory findings, not elsewhere classified	government	maintained	no	2021	74	yes	95	23	60	0	1	11	73	19	4	70	0	13	5	0	3	41	41	4	0	0	0	0	2	1	2	2	6	0	2	2	7	0	0	7	2	0	9	0	11	0	0	4
Medicine	Symptoms, signs and abnormal clinical and laboratory findings, not elsewhere classified	government	maintained	no	2021	84	yes	7	4	1	0	1	1	4	2	0	6	0	0	0	0	0	2	4	0	0	0	0	0	0	1	0	1	0	0	0	0	1	0	0	1	0	0	3	0	0	0	0	0
Medicine	Diseases of the musculoskeletal system and connective tissue	government	maintained	no	2021	100	yes	71	11	54	0	0	6	56	14	1	56	0	12	1	0	0	44	22	2	0	0	0	1	2	1	1	2	2	1	1	0	2	0	0	10	4	0	5	0	24	0	0	3
Medicine	Diseases of the musculoskeletal system and connective tissue	government	maintained	no	2021	100	yes	50	10	32	0	1	7	38	10	0	35	0	11	2	0	0	26	19	1	0	0	0	1	1	2	1	4	2	1	0	0	3	1	1	2	4	0	4	0	17	0	0	1
Medicine	Symptoms, signs and abnormal clinical and laboratory findings, not elsewhere classified	government	maintained	no	2021	100	yes	26	6	16	2	0	2	14	9	0	15	0	8	0	0	0	6	15	2	0	0	0	0	6	0	0	1	2	1	1	0	1	0	0	0	0	0	1	0	0	0	0	1
Medicine	Certain infectious and parasitic diseases	private sector	maintained	no	2021	140	yes	90	18	44	1	0	27	45	44	1	74	0	14	0	0	1	19	57	10	0	2	0	2	2	0	4	3	0	0	0	1	6	1	1	5	2	0	9	0	3	0	0	5
Medicine	Certain infectious and parasitic diseases	government	maintained	no	2021	105	yes	6	2	2	1	0	1	4	1	0	4	0	1	0	0	0	0	3	2	0	0	0	0	0	0	1	0	1	0	0	0	0	0	0	0	0	0	0	0	0	0	0	0
Product	Endocrine, nutritional and metabolic diseases	Social	maintained	no	2021	207	yes	991	58	838	6	0	89	860	123	17	729	0	201	36	1	50	595	283	27	1	10	1	4	47	23	19	35	19	8	9	11	84	9	17	119	15	6	87	3	63	3	6	48
Medicine	Diseases of the blood and blood-forming organs and certain disorders involving the immune mechanism	government	maintained	yes	2021	233	yes	1265	856	206	1	0	202	790	469	29	902	1	285	42	6	70	400	499	237	0	1	0	1	33	32	30	53	19	2	2	12	162	8	8	56	160	5	46	7	37	6	0	13
Medicine	Neoplasms	government	maintained	no	2021	91	yes	34	11	9	4	0	10	15	12	0	19	0	8	0	0	6	8	10	1	0	0	0	1	0	0	0	4	0	1	0	0	2	0	1	3	0	0	3	0	4	0	0	0
Medicine	Neoplasms	government	maintained	no	2021	95	yes	25	5	15	2	0	3	13	6	1	14	0	3	1	0	0	10	8	0	0	0	0	0	0	0	4	0	1	0	0	0	1	0	0	0	1	0	1	0	3	0	0	1
Procedure	Neoplasms	Social	maintained	no	2021	284	yes	476	87	199	1	0	189	187	284	16	367	1	68	19	2	12	206	160	80	1	0	0	0	20	6	19	7	1	1	2	0	43	1	0	54	6	0	73	2	14	0	1	25
Product	Diseases of the eye and adnexa	private sector	changed	yes	2021	214	yes	72	19	22	1	1	29	32	36	3	57	0	7	1	1	3	22	29	10	0	0	0	0	0	2	2	0	2	0	0	0	15	0	1	1	1	0	9	0	2	0	0	1
Medicine	Diseases of the eye and adnexa	private sector	maintained	no	2021	175	yes	3599	1761	317	13	0	1508	2469	1107	73	2308	15	979	201	47	429	1428	1121	349	3	6	2	31	132	95	84	50	52	27	30	12	1447	14	41	180	36	7	371	5	89	18	0	107
Medicine	Diseases of the nervous system	private sector	changed	yes	2021	280	yes	452	222	111	1	0	118	294	156	8	332	0	95	15	2	17	213	174	23	0	1	0	4	19	28	13	7	7	4	2	13	28	5	6	42	16	3	46	6	27	2	0	17
Medicine	Endocrine, nutritional and metabolic diseases	private sector	maintained	yes	2021	222	yes	353	41	154	0	1	157	227	125	4	280	0	61	7	0	5	147	160	33	0	0	1	0	3	8	6	4	5	0	3	2	39	5	5	14	8	3	28	0	14	4	0	5
Medicine	Endocrine, nutritional and metabolic diseases	government	maintained	yes	2021	131	yes	16	2	8	0	0	6	12	3	0	11	0	4	0	0	2	9	3	1	0	0	0	0	0	1	0	0	0	0	0	0	6	0	0	1	0	1	1	0	0	0	0	0
Product	Factors influencing health status and contact with health services	government	maintained	yes	2021	147	yes	425	248	72	2	0	103	303	114	14	214	2	152	35	11	43	168	141	29	0	0	0	27	10	16	15	19	1	9	1	6	56	0	2	22	97	0	33	1	25	7	1	6
Medicine	Certain infectious and parasitic diseases	private sector	maintained	no	2021	251	yes	1189	595	365	5	1	223	370	791	23	616	15	386	121	41	64	476	402	72	16	20	8	29	70	39	27	20	36	22	6	12	74	55	17	49	50	7	222	6	46	7	6	69
Medicine	Diseases of the respiratory system	private sector	maintained	no	2021	214	yes	191	142	39	1	2	7	122	65	1	128	0	50	8	5	5	57	89	27	0	0	0	2	4	3	2	1	2	1	2	0	20	4	1	13	13	0	28	1	15	1	0	8
Medicine	Neoplasms	mix	changed	yes	2021	215	yes	2007	917	479	6	5	600	1711	258	38	1348	0	461	122	12	59	578	1027	205	2	10	6	16	84	78	48	27	21	11	25	20	161	30	17	167	30	11	198	7	268	12	2	103
Medicine	Neoplasms	private sector	maintained	no	2021	222	yes	981	179	339	1	0	462	627	345	48	744	2	146	32	4	30	376	474	58	1	3	0	2	25	12	21	15	10	3	6	4	74	4	3	27	28	1	55	3	30	4	0	29
Medicine	NA	government	maintained	no	2021	141	yes	385	210	75	0	1	99	245	139	5	276	0	89	14	4	41	87	172	70	1	4	0	2	18	2	13	9	8	2	4	0	27	4	3	28	16	2	70	3	21	1	1	14
Medicine	Diseases of the digestive system	government	maintained	no	2021	142	yes	25	9	7	0	1	8	12	12	1	11	0	11	1	0	0	4	13	7	0	1	0	0	2	0	1	0	2	0	0	0	3	2	0	1	2	0	0	1	1	0	0	2
Medicine	Certain infectious and parasitic diseases	government	maintained	no	2021	142	yes	46	26	4	0	0	16	25	20	1	25	0	17	2	2	1	6	21	13	0	1	0	1	6	0	2	0	0	1	1	0	9	0	0	8	1	0	7	0	0	0	0	2
[truncated: 3 more columns]
